# Supplementary material for: 4-Hy­droxy-2-methyl-1,1-dioxo-N-phenyl-2H-1λ6,2-benzothia­zine-3-carboxamide
Source: Acta Crystallogr Sect E Struct Rep Online. 2012 May 19;68(Pt 6):o1790. doi: 10.1107/S1600536812021708 (PMC3379369; doi:10.1107/S1600536812021708)
Supplement: Supplementary file 1 [file e-68-o1790-sup1.cif]

##############################################################################
#                                                                            #
# This CIF contains the data in a paper accepted for publication in          #
# Acta Crystallographica Section E. It conforms to the requirements of       #
# Notes for Authors for Acta Crystallographica Section E, and has been       #
# peer reviewed under the auspices of the IUCr Commission on Journals.       #
#                                                                            #
# Full details of the Crystallographic Information File format               #
# are given in the paper "The Crystallographic Information File (CIF):       #
# a New Standard Archive File for Crystallography" by S. R. Hall, F. H.      #
# Allen and I. D. Brown [Acta Cryst. (1991), A47, 655-685].                  #
#                                                                            #
# The current version of the core CIF dictionary is obtainable from          #
# ftp://ftp.iucr.org/pub/cif_core.dic.                                       #
#                                                                            #
# Software is freely available for graphical display of the structure(s)     #
# in this CIF. For information consult the CIF software page                 #
# http://www.iucr.org/resources/cif/software.                                #
#                                                                            #
# This file may be used for bona fide research purposes within the           #
# scientific community so long as proper attribution is given to the journal # 
# article from which it was obtained.                                        #
#                                                                            #
##############################################################################
data_global
_audit_creation_method     SHELXL-97
_journal_date_recd_electronic     2012-05-10
_journal_date_accepted     2012-05-14
_journal_name_full     'Acta Crystallographica, Section E'
_journal_year     2012
_journal_volume     68
_journal_issue      6
_journal_page_first     o1790
_journal_page_last     o1790
_journal_paper_category     QO
_journal_paper_doi     10.1107/S1600536812021708
_journal_coeditor_code     HB6789
_publ_contact_author
;
Waseeq Ahmad Siddiqui
Department of Chemistry
University of Sargodha
Sargodha
Pakistan
;
_publ_contact_author_email     ' waseeq786@gmail.com '
_publ_contact_author_fax     ' 0092-48-3222121 '
_publ_contact_author_phone     ' 0092-300-4975143 & 0092-321-4975143 '
_publ_section_title
;\
4-Hydroxy-2-methyl-1,1-dioxo-<i>N</i>-phenyl-2<i>H</i>-1\l^6^,2-benzothiazine-\
3-carboxamide
;
loop_
    _publ_author_name
    _publ_author_address
    'Aman, Farhana'
;
Department of Chemistry
University of Sargodha
Sargodha 40100
Pakistan
;
    'Siddiqui, Waseeq Ahmad'
;
Department of Chemistry
University of Sargodha
Sargodha 40100
Pakistan
;
    'Ashraf, Adnan'
;
Department of Chemistry
University of Sargodha
Sargodha 40100
Pakistan
;
    'Siddiqui, Hamid Latif'
;
Institute of Chemistry
University of the Punjab
Lahore 54590
Pakistan
;
    'Parvez, Masood'
;
Department of Chemistry
The University of Calgary
2500 University Drive NW
Calgary
Alberta
Canada T2N 1N4
;
data_I
_chemical_name_systematic
;
4-Hydroxy-2-methyl-1,1-dioxo-<i>N</i>-phenyl-2<i>H</i>-
1\l^6^,2-benzothiazine-3-carboxamide
;
_chemical_name_common     ?
_chemical_formula_moiety     'C16 H14 N2 O4 S'
_chemical_formula_sum     'C16 H14 N2 O4 S'
_chemical_formula_iupac     'C16 H14 N2 O4 S'
_chemical_formula_weight     330.35
_chemical_melting_point     ?
_symmetry_cell_setting     monoclinic
_symmetry_space_group_name_H-M     'P 21/c'
_symmetry_space_group_name_Hall     '-P 2ybc'
loop_
    _symmetry_equiv_pos_as_xyz
    'x, y, z'
    '-x, y+1/2, -z+1/2'
    '-x, -y, -z'
    'x, -y-1/2, z-1/2'
_cell_length_a     10.502(2)
_cell_length_b     7.649(3)
_cell_length_c     19.235(4)
_cell_angle_alpha     90.00
_cell_angle_beta     103.395(15)
_cell_angle_gamma     90.00
_cell_volume     1503.1(7)
_cell_formula_units_Z     4
_cell_measurement_reflns_used     6808
_cell_measurement_theta_min     1.00
_cell_measurement_theta_max     27.48
_cell_measurement_temperature     173(2)
_exptl_crystal_description     'Prism'
_exptl_crystal_colour     'Colorless'
_exptl_crystal_size_max     0.10
_exptl_crystal_size_mid     0.08
_exptl_crystal_size_min     0.07
_exptl_crystal_density_diffrn     1.460
_exptl_crystal_density_meas     ?
_exptl_crystal_density_method     'not measured'
_exptl_crystal_F_000     688
_exptl_absorpt_coefficient_mu     0.238
_exptl_absorpt_correction_type     multi-scan
_exptl_absorpt_process_details     '(<i>SORTAV</i>; Blessing, 1997)'
_exptl_absorpt_correction_T_min     0.9766
_exptl_absorpt_correction_T_max     0.9835
_exptl_special_details     ?
_diffrn_ambient_temperature     173(2)
_diffrn_radiation_type     MoK\a
_diffrn_radiation_wavelength     0.71073
_diffrn_radiation_source     'fine-focus sealed tube'
_diffrn_radiation_monochromator     graphite
_diffrn_measurement_device_type     'Nonius KappaCCD'
_diffrn_measurement_method     ' \w and \f scans '
_diffrn_detector_area_resol_mean     ?
_diffrn_reflns_number     12580
_diffrn_reflns_av_R_equivalents     0.0585
_diffrn_reflns_av_sigmaI/netI     0.0368
_diffrn_reflns_theta_min     1.99
_diffrn_reflns_theta_max     27.55
_diffrn_reflns_theta_full     27.55
_diffrn_measured_fraction_theta_max     0.999
_diffrn_measured_fraction_theta_full     0.999
_diffrn_reflns_limit_h_min     -13
_diffrn_reflns_limit_h_max     13
_diffrn_reflns_limit_k_min     -9
_diffrn_reflns_limit_k_max     9
_diffrn_reflns_limit_l_min     -24
_diffrn_reflns_limit_l_max     24
_diffrn_standards_number     0
_diffrn_standards_interval_count     ?
_diffrn_standards_interval_time     ?
_diffrn_standards_decay_%     ?
_refine_special_details
;
Refinement of <i>F</i>^2^ against ALL reflections. The weighted <i>R</i>-factor
<i>wR</i> and goodness of fit <i>S</i> are based on <i>F</i>^2^, conventional
<i>R</i>-factors <i>R</i> are based on <i>F</i>, with <i>F</i> set to zero for
negative <i>F</i>^2^. The threshold expression of <i>F</i>^2^ >
\s(<i>F</i>^2^) is used only for calculating <i>R</i>-factors(gt) <i>etc</i>.
and is not relevant to the choice of reflections for refinement.
<i>R</i>-factors based on <i>F</i>^2^ are statistically about twice as large
as those based on <i>F</i>, and <i>R</i>- factors based on ALL data will be
even larger.
;
_reflns_number_total     3450
_reflns_number_gt     2901
_reflns_threshold_expression     I>2\s(I)
_refine_ls_structure_factor_coef     Fsqd
_refine_ls_matrix_type     full
_refine_ls_R_factor_all     0.0602
_refine_ls_R_factor_gt     0.0480
_refine_ls_wR_factor_gt     0.1104
_refine_ls_wR_factor_ref     0.1186
_refine_ls_goodness_of_fit_ref     1.062
_refine_ls_restrained_S_all     1.062
_refine_ls_number_reflns     3450
_refine_ls_number_parameters     210
_refine_ls_number_restraints     0
_refine_ls_hydrogen_treatment     constr
_refine_ls_weighting_scheme     calc
_refine_ls_weighting_details
         'calc w=1/[\s^2^(Fo^2^)+(0.0433P)^2^+1.2798P] where P=(Fo^2^+2Fc^2^)/3'
_atom_sites_solution_hydrogens     difmap
_atom_sites_solution_primary     direct
_atom_sites_solution_secondary     difmap
_refine_ls_shift/su_max     0.002
_refine_ls_shift/su_mean     0.000
_refine_diff_density_max     0.516
_refine_diff_density_min     -0.313
_refine_ls_extinction_method     none
_refine_ls_extinction_coef     ?
loop_
    _atom_type_symbol
    _atom_type_description
    _atom_type_scat_dispersion_real
    _atom_type_scat_dispersion_imag
    _atom_type_scat_source
    'C' 'C' 0.0033 0.0016
                         'International Tables Vol C Tables 4.2.6.8 and 6.1.1.4'
    'H' 'H' 0.0000 0.0000
                         'International Tables Vol C Tables 4.2.6.8 and 6.1.1.4'
    'N' 'N' 0.0061 0.0033
                         'International Tables Vol C Tables 4.2.6.8 and 6.1.1.4'
    'O' 'O' 0.0106 0.0060
                         'International Tables Vol C Tables 4.2.6.8 and 6.1.1.4'
    'S' 'S' 0.1246 0.1234
                         'International Tables Vol C Tables 4.2.6.8 and 6.1.1.4'
_computing_data_collection     'COLLECT (Hooft, 1998)'
_computing_cell_refinement     'DENZO (Otwinowski & Minor, 1997)'
_computing_data_reduction     'SCALEPACK (Otwinowski & Minor, 1997)'
_computing_structure_solution     'SHELXS97 (Sheldrick, 2008)'
_computing_structure_refinement     'SHELXL97 (Sheldrick, 2008)'
_computing_molecular_graphics     'ORTEP-3 (Farrugia, 1997)'
_computing_publication_material     'SHELXL97 (Sheldrick, 2008)'
loop_
    _atom_site_type_symbol
    _atom_site_label
    _atom_site_fract_x
    _atom_site_fract_y
    _atom_site_fract_z
    _atom_site_U_iso_or_equiv
    _atom_site_adp_type
    _atom_site_calc_flag
    _atom_site_refinement_flags
    _atom_site_occupancy
    _atom_site_symmetry_multiplicity
    _atom_site_disorder_assembly
    _atom_site_disorder_group
    S S1 0.06977(5) 0.65050(7) -0.08374(3) 0.02930(15) Uani d . 1 1 . .
    O O1 0.03451(13) 0.7324(2) -0.02412(8) 0.0343(4) Uani d . 1 1 . .
    O O2 -0.03040(14) 0.5885(2) -0.14150(8) 0.0397(4) Uani d . 1 1 . .
    O O3 0.46114(13) 0.7361(2) 0.03008(8) 0.0336(3) Uani d . 1 1 . .
    H H3O 0.4835 0.6611 0.0625 0.050 Uiso calc R 1 1 . .
    O O4 0.44020(13) 0.4617(2) 0.10046(7) 0.0327(3) Uani d . 1 1 . .
    N N1 0.16698(15) 0.4874(2) -0.05340(8) 0.0269(4) Uani d . 1 1 . .
    N N2 0.25707(16) 0.2921(2) 0.06629(9) 0.0286(4) Uani d . 1 1 . .
    H H2N 0.1836 0.2817 0.0335 0.034 Uiso calc R 1 1 . .
    C C1 0.1745(2) 0.7916(3) -0.11620(10) 0.0290(4) Uani d . 1 1 . .
    C C2 0.1311(2) 0.8897(3) -0.17712(11) 0.0344(5) Uani d . 1 1 . .
    H H2 0.0429 0.8807 -0.2036 0.041 Uiso calc R 1 1 . .
    C C3 0.2174(2) 1.0016(3) -0.19931(12) 0.0374(5) Uani d . 1 1 . .
    H H3 0.1892 1.0690 -0.2415 0.045 Uiso calc R 1 1 . .
    C C4 0.3453(2) 1.0147(3) -0.15962(12) 0.0349(5) Uani d . 1 1 . .
    H H4 0.4040 1.0927 -0.1747 0.042 Uiso calc R 1 1 . .
    C C5 0.3885(2) 0.9167(3) -0.09875(11) 0.0312(4) Uani d . 1 1 . .
    H H5 0.4762 0.9286 -0.0719 0.037 Uiso calc R 1 1 . .
    C C6 0.30455(19) 0.8003(3) -0.07627(10) 0.0267(4) Uani d . 1 1 . .
    C C7 0.34974(18) 0.6857(3) -0.01458(10) 0.0265(4) Uani d . 1 1 . .
    C C8 0.28462(18) 0.5399(3) -0.00344(10) 0.0258(4) Uani d . 1 1 . .
    C C9 0.33296(18) 0.4289(3) 0.05864(10) 0.0275(4) Uani d . 1 1 . .
    C C10 0.1852(2) 0.3560(3) -0.10655(12) 0.0386(5) Uani d . 1 1 . .
    H H10A 0.2385 0.2592 -0.0821 0.046 Uiso calc R 1 1 . .
    H H10B 0.2296 0.4101 -0.1406 0.046 Uiso calc R 1 1 . .
    H H10C 0.0997 0.3115 -0.1322 0.046 Uiso calc R 1 1 . .
    C C11 0.28010(19) 0.1627(3) 0.12035(11) 0.0293(4) Uani d . 1 1 . .
    C C12 0.3610(2) 0.1906(3) 0.18722(11) 0.0338(5) Uani d . 1 1 . .
    H H12 0.4041 0.2997 0.1986 0.041 Uiso calc R 1 1 . .
    C C13 0.3782(2) 0.0577(3) 0.23736(13) 0.0426(6) Uani d . 1 1 . .
    H H13 0.4344 0.0758 0.2832 0.051 Uiso calc R 1 1 . .
    C C14 0.3156(3) -0.0998(4) 0.22204(15) 0.0486(6) Uani d . 1 1 . .
    H H14 0.3279 -0.1898 0.2570 0.058 Uiso calc R 1 1 . .
    C C15 0.2342(3) -0.1267(3) 0.15529(15) 0.0497(6) Uani d . 1 1 . .
    H H15 0.1904 -0.2355 0.1445 0.060 Uiso calc R 1 1 . .
    C C16 0.2163(2) 0.0035(3) 0.10429(13) 0.0395(5) Uani d . 1 1 . .
    H H16 0.1606 -0.0156 0.0584 0.047 Uiso calc R 1 1 . .
loop_
    _atom_site_aniso_label
    _atom_site_aniso_U_11
    _atom_site_aniso_U_22
    _atom_site_aniso_U_33
    _atom_site_aniso_U_12
    _atom_site_aniso_U_13
    _atom_site_aniso_U_23
    S1 0.0215(2) 0.0334(3) 0.0307(3) 0.0006(2) 0.00107(18) -0.0006(2)
    O1 0.0239(7) 0.0404(9) 0.0390(8) 0.0016(6) 0.0082(6) -0.0030(7)
    O2 0.0295(8) 0.0462(10) 0.0373(8) -0.0022(7) -0.0046(6) -0.0019(7)
    O3 0.0269(7) 0.0359(8) 0.0334(8) -0.0061(6) -0.0021(6) 0.0031(6)
    O4 0.0277(7) 0.0370(8) 0.0296(7) -0.0034(6) -0.0011(6) 0.0033(6)
    N1 0.0228(8) 0.0292(9) 0.0267(8) -0.0014(7) 0.0016(6) -0.0016(7)
    N2 0.0238(8) 0.0316(9) 0.0288(8) 0.0000(7) 0.0027(6) 0.0034(7)
    C1 0.0293(10) 0.0288(11) 0.0283(10) 0.0018(8) 0.0052(8) 0.0002(8)
    C2 0.0357(11) 0.0340(12) 0.0301(10) 0.0059(9) 0.0010(8) 0.0011(9)
    C3 0.0528(14) 0.0295(11) 0.0295(10) 0.0065(10) 0.0088(9) 0.0033(9)
    C4 0.0445(12) 0.0261(11) 0.0376(11) 0.0015(9) 0.0166(9) 0.0016(9)
    C5 0.0310(10) 0.0286(10) 0.0349(11) 0.0022(8) 0.0093(8) -0.0004(9)
    C6 0.0260(10) 0.0252(10) 0.0287(9) 0.0024(8) 0.0061(7) -0.0014(8)
    C7 0.0205(9) 0.0307(10) 0.0275(9) 0.0009(7) 0.0040(7) -0.0032(8)
    C8 0.0219(9) 0.0280(10) 0.0260(9) 0.0002(7) 0.0025(7) -0.0001(8)
    C9 0.0239(9) 0.0298(10) 0.0288(10) 0.0013(8) 0.0062(7) -0.0004(8)
    C10 0.0436(13) 0.0346(12) 0.0344(11) 0.0039(10) 0.0025(9) -0.0071(9)
    C11 0.0256(10) 0.0294(10) 0.0353(11) 0.0050(8) 0.0117(8) 0.0044(9)
    C12 0.0358(11) 0.0349(12) 0.0317(10) 0.0027(9) 0.0099(8) 0.0020(9)
    C13 0.0440(13) 0.0511(15) 0.0342(11) 0.0086(11) 0.0118(10) 0.0098(11)
    C14 0.0510(15) 0.0430(14) 0.0551(15) 0.0076(12) 0.0188(12) 0.0207(12)
    C15 0.0505(15) 0.0320(13) 0.0688(17) -0.0029(11) 0.0184(13) 0.0108(12)
    C16 0.0370(12) 0.0339(12) 0.0468(13) -0.0009(10) 0.0082(10) 0.0036(10)
_geom_special_details
;
All e.s.d.'s (except the e.s.d. in the dihedral angle between two l.s. planes)
are estimated using the full covariance matrix. The cell e.s.d.'s are taken
into account individually in the estimation of e.s.d.'s in distances, angles
and torsion angles; correlations between e.s.d.'s in cell parameters are only
used when they are defined by crystal symmetry. An approximate (isotropic)
treatment of cell e.s.d.'s is used for estimating e.s.d.'s involving l.s.
planes.
;
loop_
    _geom_bond_atom_site_label_1
    _geom_bond_atom_site_label_2
    _geom_bond_site_symmetry_2
    _geom_bond_distance
    _geom_bond_publ_flag
    S1 O2 . 1.4228(15) ?
    S1 O1 . 1.4288(15) ?
    S1 N1 . 1.6316(18) ?
    S1 C1 . 1.756(2) ?
    O3 C7 . 1.338(2) ?
    O3 H3O . 0.8400 ?
    O4 C9 . 1.249(2) ?
    N1 C8 . 1.436(2) ?
    N1 C10 . 1.478(3) ?
    N2 C9 . 1.344(3) ?
    N2 C11 . 1.415(3) ?
    N2 H2N . 0.8800 ?
    C1 C2 . 1.377(3) ?
    C1 C6 . 1.405(3) ?
    C2 C3 . 1.385(3) ?
    C2 H2 . 0.9500 ?
    C3 C4 . 1.386(3) ?
    C3 H3 . 0.9500 ?
    C4 C5 . 1.376(3) ?
    C4 H4 . 0.9500 ?
    C5 C6 . 1.390(3) ?
    C5 H5 . 0.9500 ?
    C6 C7 . 1.463(3) ?
    C7 C8 . 1.351(3) ?
    C8 C9 . 1.458(3) ?
    C10 H10A . 0.9800 ?
    C10 H10B . 0.9800 ?
    C10 H10C . 0.9800 ?
    C11 C12 . 1.384(3) ?
    C11 C16 . 1.389(3) ?
    C12 C13 . 1.384(3) ?
    C12 H12 . 0.9500 ?
    C13 C14 . 1.372(4) ?
    C13 H13 . 0.9500 ?
    C14 C15 . 1.383(4) ?
    C14 H14 . 0.9500 ?
    C15 C16 . 1.380(3) ?
    C15 H15 . 0.9500 ?
    C16 H16 . 0.9500 ?
loop_
    _geom_angle_atom_site_label_1
    _geom_angle_atom_site_label_2
    _geom_angle_atom_site_label_3
    _geom_angle_site_symmetry_1
    _geom_angle_site_symmetry_3
    _geom_angle
    _geom_angle_publ_flag
    O2 S1 O1 . . 119.39(9) ?
    O2 S1 N1 . . 108.21(10) ?
    O1 S1 N1 . . 107.76(9) ?
    O2 S1 C1 . . 109.76(10) ?
    O1 S1 C1 . . 108.43(10) ?
    N1 S1 C1 . . 101.85(9) ?
    C7 O3 H3O . . 109.5 ?
    C8 N1 C10 . . 115.09(16) ?
    C8 N1 S1 . . 113.31(14) ?
    C10 N1 S1 . . 116.32(13) ?
    C9 N2 C11 . . 128.34(17) ?
    C9 N2 H2N . . 115.8 ?
    C11 N2 H2N . . 115.8 ?
    C2 C1 C6 . . 121.9(2) ?
    C2 C1 S1 . . 121.73(16) ?
    C6 C1 S1 . . 116.40(15) ?
    C1 C2 C3 . . 119.2(2) ?
    C1 C2 H2 . . 120.4 ?
    C3 C2 H2 . . 120.4 ?
    C4 C3 C2 . . 119.7(2) ?
    C4 C3 H3 . . 120.2 ?
    C2 C3 H3 . . 120.2 ?
    C5 C4 C3 . . 121.1(2) ?
    C5 C4 H4 . . 119.5 ?
    C3 C4 H4 . . 119.5 ?
    C4 C5 C6 . . 120.4(2) ?
    C4 C5 H5 . . 119.8 ?
    C6 C5 H5 . . 119.8 ?
    C5 C6 C1 . . 117.81(18) ?
    C5 C6 C7 . . 121.73(18) ?
    C1 C6 C7 . . 120.43(18) ?
    O3 C7 C8 . . 122.38(18) ?
    O3 C7 C6 . . 114.78(17) ?
    C8 C7 C6 . . 122.84(18) ?
    C7 C8 N1 . . 120.90(17) ?
    C7 C8 C9 . . 121.19(18) ?
    N1 C8 C9 . . 117.89(17) ?
    O4 C9 N2 . . 123.74(19) ?
    O4 C9 C8 . . 120.11(18) ?
    N2 C9 C8 . . 116.15(17) ?
    N1 C10 H10A . . 109.5 ?
    N1 C10 H10B . . 109.5 ?
    H10A C10 H10B . . 109.5 ?
    N1 C10 H10C . . 109.5 ?
    H10A C10 H10C . . 109.5 ?
    H10B C10 H10C . . 109.5 ?
    C12 C11 C16 . . 120.2(2) ?
    C12 C11 N2 . . 122.6(2) ?
    C16 C11 N2 . . 117.26(19) ?
    C11 C12 C13 . . 119.1(2) ?
    C11 C12 H12 . . 120.4 ?
    C13 C12 H12 . . 120.4 ?
    C14 C13 C12 . . 121.1(2) ?
    C14 C13 H13 . . 119.4 ?
    C12 C13 H13 . . 119.4 ?
    C13 C14 C15 . . 119.5(2) ?
    C13 C14 H14 . . 120.2 ?
    C15 C14 H14 . . 120.2 ?
    C16 C15 C14 . . 120.4(2) ?
    C16 C15 H15 . . 119.8 ?
    C14 C15 H15 . . 119.8 ?
    C15 C16 C11 . . 119.7(2) ?
    C15 C16 H16 . . 120.2 ?
    C11 C16 H16 . . 120.2 ?
loop_
    _geom_torsion_atom_site_label_1
    _geom_torsion_atom_site_label_2
    _geom_torsion_atom_site_label_3
    _geom_torsion_atom_site_label_4
    _geom_torsion_site_symmetry_1
    _geom_torsion_site_symmetry_2
    _geom_torsion_site_symmetry_3
    _geom_torsion_site_symmetry_4
    _geom_torsion
    _geom_torsion_publ_flag
    O2 S1 N1 C8 . . . . 169.66(13) ?
    O1 S1 N1 C8 . . . . -59.96(15) ?
    C1 S1 N1 C8 . . . . 54.02(15) ?
    O2 S1 N1 C10 . . . . 32.92(18) ?
    O1 S1 N1 C10 . . . . 163.30(15) ?
    C1 S1 N1 C10 . . . . -82.72(16) ?
    O2 S1 C1 C2 . . . . 29.0(2) ?
    O1 S1 C1 C2 . . . . -103.00(19) ?
    N1 S1 C1 C2 . . . . 143.52(18) ?
    O2 S1 C1 C6 . . . . -151.62(16) ?
    O1 S1 C1 C6 . . . . 76.36(17) ?
    N1 S1 C1 C6 . . . . -37.12(18) ?
    C6 C1 C2 C3 . . . . -0.7(3) ?
    S1 C1 C2 C3 . . . . 178.60(17) ?
    C1 C2 C3 C4 . . . . -0.8(3) ?
    C2 C3 C4 C5 . . . . 0.8(3) ?
    C3 C4 C5 C6 . . . . 0.8(3) ?
    C4 C5 C6 C1 . . . . -2.2(3) ?
    C4 C5 C6 C7 . . . . 175.80(19) ?
    C2 C1 C6 C5 . . . . 2.2(3) ?
    S1 C1 C6 C5 . . . . -177.17(15) ?
    C2 C1 C6 C7 . . . . -175.82(19) ?
    S1 C1 C6 C7 . . . . 4.8(3) ?
    C5 C6 C7 O3 . . . . 19.4(3) ?
    C1 C6 C7 O3 . . . . -162.66(18) ?
    C5 C6 C7 C8 . . . . -160.5(2) ?
    C1 C6 C7 C8 . . . . 17.5(3) ?
    O3 C7 C8 N1 . . . . -178.49(17) ?
    C6 C7 C8 N1 . . . . 1.4(3) ?
    O3 C7 C8 C9 . . . . 0.1(3) ?
    C6 C7 C8 C9 . . . . 179.90(18) ?
    C10 N1 C8 C7 . . . . 96.1(2) ?
    S1 N1 C8 C7 . . . . -41.2(2) ?
    C10 N1 C8 C9 . . . . -82.5(2) ?
    S1 N1 C8 C9 . . . . 140.21(16) ?
    C11 N2 C9 O4 . . . . 0.2(3) ?
    C11 N2 C9 C8 . . . . 179.09(18) ?
    C7 C8 C9 O4 . . . . -4.3(3) ?
    N1 C8 C9 O4 . . . . 174.32(18) ?
    C7 C8 C9 N2 . . . . 176.80(18) ?
    N1 C8 C9 N2 . . . . -4.6(3) ?
    C9 N2 C11 C12 . . . . 23.9(3) ?
    C9 N2 C11 C16 . . . . -156.9(2) ?
    C16 C11 C12 C13 . . . . 0.6(3) ?
    N2 C11 C12 C13 . . . . 179.77(19) ?
    C11 C12 C13 C14 . . . . -0.7(3) ?
    C12 C13 C14 C15 . . . . 0.3(4) ?
    C13 C14 C15 C16 . . . . 0.2(4) ?
    C14 C15 C16 C11 . . . . -0.2(4) ?
    C12 C11 C16 C15 . . . . -0.2(3) ?
    N2 C11 C16 C15 . . . . -179.3(2) ?
loop_
    _geom_hbond_atom_site_label_D
    _geom_hbond_atom_site_label_H
    _geom_hbond_atom_site_label_A
    _geom_hbond_site_symmetry_A
    _geom_hbond_distance_DH
    _geom_hbond_distance_HA
    _geom_hbond_distance_DA
    _geom_hbond_angle_DHA
    _geom_hbond_publ_flag
    N2 H2N O1 3_565 0.88 2.26 2.987(2) 140.0 y
    C3 H3 O2 2_554 0.95 2.48 3.300(3) 145.2 y
    C13 H13 O4 2_645 0.95 2.48 3.339(3) 150.7 y
    N2 H2N N1 . 0.88 2.27 2.724(2) 111.7 n
    O3 H3O O4 . 0.84 1.79 2.534(2) 145.9 y
    C12 H12 O4 . 0.95 2.36 2.902(3) 115.7 n
