# Supplementary material for: 4-Hy­droxy-2-methyl-1,1-dioxo-N-phenyl-2H-1λ6,2-benzothia­zine-3-carboxamide
Source: Acta Crystallogr Sect E Struct Rep Online. 2012 May 19;68(Pt 6):o1790. doi: 10.1107/S1600536812021708 (PMC3379369; doi:10.1107/S1600536812021708)
Supplement: Supplementary file 2 [file e-68-o1790-Isup2.hkl]

#
# h,k,l, Fc-squared, Fo-squared, sigma(Fo-squared) and status flag
#
data_I
_shelx_title ' Compound X'
_shelx_refln_list_code          4
_shelx_F_calc_maximum      228.23
_exptl_crystal_F_000       688.00
_reflns_d_resolution_high  0.7684
 
loop_
 _symmetry_equiv_pos_as_xyz
 'x, y, z'
 '-x, y+1/2, -z+1/2'
 '-x, -y, -z'
 'x, -y-1/2, z-1/2'
 
_cell_length_a    10.5020
_cell_length_b     7.6490
_cell_length_c    19.2350
_cell_angle_alpha  90.000
_cell_angle_beta  103.395
_cell_angle_gamma  90.000
 
_shelx_F_squared_multiplier     1.000
 
loop_
 _refln_index_h
 _refln_index_k
 _refln_index_l
 _refln_F_squared_calc
 _refln_F_squared_meas
 _refln_F_squared_sigma
 _refln_observed_status
   1   0   0        0.51        0.57      0.54 o
   2   0   0     5752.81     5794.40     77.63 o
   3   0   0     3117.77     3274.74     39.22 o
   4   0   0      117.14      117.27      2.17 o
   5   0   0      179.48      160.45      3.71 o
   6   0   0       29.00       62.24      5.29 o
   7   0   0      597.21      534.55      9.60 o
   8   0   0     1215.68     1221.44     21.35 o
   9   0   0      259.20      261.20      6.88 o
  10   0   0      611.39      601.08     17.02 o
  11   0   0      106.91      127.35      6.86 o
  12   0   0        8.58        6.70      4.41 o
  13   0   0       27.03       38.04      8.64 o
   1   1   0     1006.99     1153.68     19.48 o
   2   1   0     1593.79     1642.45     17.86 o
   3   1   0     4709.66     4632.49     41.50 o
   4   1   0     1290.55     1228.93     16.77 o
   5   1   0      520.91      456.38      5.04 o
   6   1   0        0.04        5.39      1.16 o
   7   1   0     1026.89     1039.83     23.30 o
   8   1   0      145.08      160.93      5.43 o
   9   1   0      105.31       89.67      5.16 o
  10   1   0       63.06       60.01     18.21 o
  11   1   0       25.01       30.84      8.29 o
  12   1   0      348.36      383.30     10.41 o
  13   1   0       31.28       32.32      3.38 o
   0   2   0       56.64       84.12      2.14 o
   1   2   0      784.87      777.65      9.17 o
   2   2   0     1212.96     1232.36     12.00 o
   3   2   0      242.07      299.21      6.82 o
   4   2   0      655.71      690.15      9.31 o
   5   2   0      962.57      997.72     10.54 o
   6   2   0       43.63       48.89      5.00 o
   7   2   0       36.94       34.79      2.19 o
   8   2   0        2.84        4.63      2.25 o
   9   2   0      183.04      181.39      5.45 o
  10   2   0       78.88       77.18      4.63 o
  11   2   0       59.72       88.37      9.67 o
  12   2   0        0.04       -1.62      2.13 o
  13   2   0        0.06       -2.05      3.93 o
   1   3   0       19.58       24.40      2.49 o
   2   3   0      206.74      199.68      7.70 o
   3   3   0     1314.93     1407.91     13.66 o
   4   3   0      331.61      328.07      5.72 o
   5   3   0      109.62       96.89      4.97 o
   6   3   0      108.32      112.39     11.27 o
   7   3   0     2411.08     2451.24     54.97 o
   8   3   0        1.02        2.97      4.98 o
   9   3   0      110.52       91.85      4.59 o
  10   3   0      110.06      109.64      4.89 o
  11   3   0       18.74       33.42     10.34 o
  12   3   0      153.38      140.98     14.61 o
   0   4   0      253.93      311.14      5.80 o
   1   4   0     1354.56     1250.87     13.59 o
   2   4   0      203.66      217.14      5.49 o
   3   4   0      571.99      571.05      6.80 o
   4   4   0      314.17      269.44      6.17 o
   5   4   0      530.19      499.14     11.85 o
   6   4   0      418.34      388.99     17.48 o
   7   4   0      214.45      224.04     25.75 o
   8   4   0        7.55       10.34      3.31 o
   9   4   0      142.63      148.51      8.37 o
  10   4   0       29.36       30.05      5.70 o
  11   4   0       37.97       47.34      7.81 o
  12   4   0       33.49       42.47      6.95 o
   1   5   0      222.70      168.10      2.87 o
   2   5   0       83.14       70.24      5.93 o
   3   5   0      878.58      877.09     15.56 o
   4   5   0      372.55      383.26      7.81 o
   5   5   0       37.20       39.22      2.75 o
   6   5   0      270.55      288.12      5.61 o
   7   5   0       32.06       29.97      1.89 o
   8   5   0      372.50      362.35      6.78 o
   9   5   0       54.79       53.66      7.16 o
  10   5   0        0.09        7.48      8.06 o
  11   5   0      542.37      541.93     16.16 o
   0   6   0      335.80      299.29      7.80 o
   1   6   0      237.50      257.33     11.35 o
   2   6   0      659.63      643.11      9.63 o
   3   6   0       77.81       76.55      4.46 o
   4   6   0       14.85        7.36      2.64 o
   5   6   0       49.09       51.89      3.93 o
   6   6   0       98.88       86.40      8.74 o
   7   6   0      384.35      409.10     30.28 o
   8   6   0      171.56      157.08      8.28 o
   9   6   0       47.51       30.04      6.41 o
  10   6   0        2.66       15.56     12.41 o
   1   7   0      186.67      179.18     10.10 o
   2   7   0       82.81       84.54     15.05 o
   3   7   0       37.37       41.64     11.13 o
   4   7   0      247.38      241.03     14.25 o
   5   7   0        0.20        5.68      2.94 o
   6   7   0       18.51        6.47      4.68 o
   7   7   0        0.05       -0.79      2.04 o
   8   7   0        0.86        0.83      2.69 o
   9   7   0       92.23       76.57     11.83 o
   0   8   0       21.00       23.43     20.43 o
   1   8   0      283.31      293.62     27.60 o
   2   8   0        3.70       16.33      8.24 o
   3   8   0      398.20      400.68     13.36 o
   4   8   0       83.80       91.73      6.71 o
   5   8   0       31.42       45.51      3.81 o
   6   8   0       28.71       21.23      4.07 o
   7   8   0       24.75       25.96      4.67 o
   1   9   0        6.01        4.59      3.57 o
   2   9   0       62.80       71.76     23.79 o
   3   9   0       30.24       29.27      6.22 o
   4   9   0      186.94      199.60      8.75 o
   5   9   0      293.41      311.03     17.36 o
 -13   1   1        1.36       -0.35      2.54 o
 -12   1   1      263.28      301.56     16.32 o
 -11   1   1      168.72      175.86     11.47 o
 -10   1   1        5.73        5.18      2.57 o
  -9   1   1        0.75        2.25      2.51 o
  -8   1   1      609.77      648.15      9.12 o
  -7   1   1      207.73      239.88      6.41 o
  -6   1   1       30.18       27.89      1.91 o
  -5   1   1      139.33      121.44      3.87 o
  -4   1   1       32.45       24.23      2.34 o
  -3   1   1     1048.44     1170.84     19.07 o
  -2   1   1     1326.32     1454.61     12.72 o
  -1   1   1      336.91      304.03      4.77 o
   1   1   1     1975.77     1990.38     25.16 o
   2   1   1     2263.79     2471.12     49.90 o
   3   1   1      243.47      267.96      6.15 o
   4   1   1      346.74      390.44      8.48 o
   5   1   1      350.91      381.44      6.63 o
   6   1   1       53.51       49.30      2.47 o
   7   1   1        5.65        5.27      1.94 o
   8   1   1     1029.04     1073.11     21.09 o
   9   1   1      425.67      420.76     10.74 o
  10   1   1      932.09      975.52     47.94 o
  11   1   1       30.05       31.81      7.19 o
  12   1   1        8.75        1.68      3.15 o
  13   1   1       10.73        9.30      3.45 o
 -13   2   1       79.71       77.41     15.49 o
 -12   2   1       14.61       12.06      6.56 o
 -11   2   1      339.64      333.50     14.55 o
 -10   2   1      946.40     1003.46     22.95 o
  -9   2   1        3.08        3.03      4.14 o
  -8   2   1      900.17      889.93     12.51 o
  -7   2   1      362.08      350.35      6.59 o
  -6   2   1       92.33      103.34      1.96 o
  -5   2   1       74.74       79.29      2.94 o
  -4   2   1     6969.18     7281.60     66.63 o
  -3   2   1     3577.91     3499.92     30.84 o
  -2   2   1      931.92      823.08      7.85 o
  -1   2   1        5.28       14.27      0.74 o
   0   2   1      128.39      123.52      2.38 o
   1   2   1     3357.33     3568.99     33.65 o
   2   2   1      179.56      238.34      4.49 o
   3   2   1        1.34        4.78      1.21 o
   4   2   1      285.08      255.60      4.33 o
   5   2   1      940.66      961.58     20.64 o
   6   2   1      366.95      360.70      6.89 o
   7   2   1       66.20       60.14      3.67 o
   8   2   1       50.41       38.99      3.55 o
   9   2   1      223.75      212.20      7.09 o
  10   2   1      165.96      151.35     11.46 o
  11   2   1       24.41       40.26      4.71 o
  12   2   1      197.50      184.78     14.10 o
 -12   3   1       33.90       36.31      4.11 o
 -11   3   1       59.97       66.61     18.18 o
 -10   3   1       20.32       22.14      3.35 o
  -9   3   1       43.84       42.74      6.19 o
  -8   3   1      102.34      103.07      9.90 o
  -7   3   1     2714.14     2729.18     44.84 o
  -6   3   1      940.30      939.48     22.07 o
  -5   3   1      202.58      175.18      3.97 o
  -4   3   1      335.42      347.93      4.26 o
  -3   3   1        3.39       -0.01      1.43 o
  -2   3   1     2035.03     2131.20     20.52 o
  -1   3   1        6.14       15.46      3.38 o
   0   3   1      750.52      658.58      8.84 o
   1   3   1     4809.75     4908.13     44.79 o
   2   3   1      291.68      225.28      3.81 o
   3   3   1      450.73      415.46      8.05 o
   4   3   1      514.62      529.63      5.99 o
   5   3   1      251.62      269.24      6.88 o
   6   3   1       72.89       75.42      2.23 o
   7   3   1     2049.00     2010.31     48.44 o
   8   3   1      329.70      319.28      6.74 o
   9   3   1       27.39       33.45      3.85 o
  10   3   1      232.65      243.29      6.63 o
  11   3   1      130.55      149.47     12.11 o
  12   3   1       37.24       45.18      6.99 o
 -12   4   1        0.22        7.94      3.50 o
 -11   4   1      132.64      112.50     19.91 o
 -10   4   1        0.62        7.73      8.86 o
  -9   4   1        4.79       10.19      5.18 o
  -8   4   1       10.35       13.08      1.73 o
  -7   4   1        9.85       10.83      5.20 o
  -6   4   1       16.40       25.73      2.80 o
  -5   4   1      117.86      103.57      2.50 o
  -4   4   1       40.80       39.79      3.11 o
  -3   4   1     2162.45     2161.50     23.61 o
  -2   4   1        7.03        3.29      0.98 o
  -1   4   1      294.08      273.43      4.93 o
   0   4   1      378.22      403.59      5.33 o
   1   4   1        1.02        2.78      1.60 o
   2   4   1      376.18      421.35      7.55 o
   3   4   1     4058.78     4282.33     46.77 o
   4   4   1      523.38      535.22      7.13 o
   5   4   1       41.82       29.01      1.95 o
   6   4   1     1314.42     1288.58     25.04 o
   7   4   1      484.29      509.70     10.57 o
   8   4   1      406.09      367.76     19.19 o
   9   4   1      213.90      219.98      5.64 o
  10   4   1        0.19        6.19      6.35 o
  11   4   1       42.52       61.28      5.34 o
  12   4   1        9.62       12.82      5.19 o
 -11   5   1        0.29       -0.49      3.73 o
 -10   5   1       82.20       95.20     10.89 o
  -9   5   1      225.21      223.19     13.29 o
  -8   5   1       15.07       16.14      2.04 o
  -7   5   1       75.70       65.19      9.24 o
  -6   5   1      220.12      218.24      6.53 o
  -5   5   1       39.61       50.14      4.58 o
  -4   5   1       47.90       54.08      4.05 o
  -3   5   1      847.89      835.33     14.42 o
  -2   5   1        0.19       -0.81      0.84 o
  -1   5   1       10.63       10.73      3.48 o
   0   5   1      167.39      182.16      4.96 o
   1   5   1      281.73      282.61      5.48 o
   2   5   1      346.66      330.14     10.10 o
   3   5   1      103.52      107.00      5.00 o
   4   5   1        7.27        7.35      1.87 o
   5   5   1       21.22       17.78      1.34 o
   6   5   1       10.54       21.29      5.02 o
   7   5   1        8.64        8.45      2.01 o
   8   5   1      281.69      283.42     18.66 o
   9   5   1        7.32        4.57      2.75 o
  10   5   1       89.45       98.16      6.29 o
  11   5   1       74.07       70.81     15.71 o
 -10   6   1        9.81       14.93      4.10 o
  -9   6   1      352.71      348.87     11.43 o
  -8   6   1        6.37        9.66      6.89 o
  -7   6   1       88.81       84.12      4.69 o
  -6   6   1       14.33       15.20      7.36 o
  -5   6   1       60.42       48.88      3.42 o
  -4   6   1        0.92       -0.73      1.58 o
  -3   6   1      167.65      165.95     10.24 o
  -2   6   1       30.90       32.30      2.81 o
  -1   6   1       93.61       79.42      3.38 o
   0   6   1       92.88       86.36      8.83 o
   1   6   1        3.69        9.22      2.85 o
   2   6   1      118.37      132.58      6.41 o
   3   6   1        1.70        3.63      3.52 o
   4   6   1        3.97        3.85      3.58 o
   5   6   1       53.03       46.36      2.29 o
   6   6   1       16.94       13.01      3.37 o
   7   6   1      103.98       98.20      4.83 o
   8   6   1       37.36       37.46     10.71 o
   9   6   1       17.23       18.85      5.77 o
  10   6   1       63.99       67.89      5.85 o
  -9   7   1      121.96      108.07      7.19 o
  -8   7   1      395.33      361.37     14.58 o
  -7   7   1       90.17       79.18     10.82 o
  -6   7   1       18.05       33.32      7.29 o
  -5   7   1      168.45      170.08      5.83 o
  -4   7   1      435.62      400.45     22.87 o
  -3   7   1       87.44       68.71     11.36 o
  -2   7   1       25.72       32.13      4.58 o
  -1   7   1        3.05        0.28      2.90 o
   0   7   1        0.67        3.87      5.84 o
   1   7   1      670.86      658.11     13.48 o
   2   7   1      480.78      459.20      9.45 o
   3   7   1       57.74       55.42      8.06 o
   4   7   1      253.51      237.72     14.83 o
   5   7   1       91.67      100.54      4.41 o
   6   7   1        5.79        0.07      3.80 o
   7   7   1        0.31       -1.98      6.32 o
   8   7   1       88.36       89.79      4.60 o
   9   7   1      428.20      480.00     25.63 o
  -8   8   1        0.46        6.38     10.97 o
  -7   8   1      111.71      135.40     11.29 o
  -6   8   1       11.70       25.42      6.46 o
  -5   8   1       12.41       18.55     10.78 o
  -4   8   1      185.29      182.00      6.97 o
  -3   8   1       10.13        8.37      3.59 o
  -2   8   1       83.88       89.79     10.66 o
  -1   8   1      314.37      300.63     20.37 o
   0   8   1       40.24       50.99      6.45 o
   1   8   1      272.41      294.04     18.81 o
   2   8   1       27.06       25.87      5.65 o
   3   8   1       12.12        7.91      5.09 o
   4   8   1      918.28      926.29     34.08 o
   5   8   1       43.00       49.42      5.25 o
   6   8   1       56.45       48.28      8.64 o
   7   8   1        0.65        5.15      7.64 o
  -5   9   1        2.72        1.64      3.56 o
  -4   9   1       82.61       80.43     10.03 o
  -3   9   1        2.35        4.49      3.71 o
  -2   9   1       41.24       49.71     11.04 o
  -1   9   1       27.03       28.04      4.63 o
   0   9   1       90.41       87.77      5.42 o
   1   9   1       91.60       95.98     16.37 o
   2   9   1        0.56       -5.14      3.43 o
   3   9   1       32.69       18.25      9.29 o
   4   9   1        3.74       11.58      6.63 o
   5   9   1        9.73        2.26      5.44 o
 -13   0   2        1.09       15.47      6.48 o
 -12   0   2      531.02      633.39     21.45 o
 -11   0   2      466.91      491.08     55.03 o
 -10   0   2      154.06      150.95     17.05 o
  -9   0   2      177.77      192.86     17.74 o
  -8   0   2      961.48     1019.82     45.95 o
  -7   0   2        4.06        4.00      0.75 o
  -6   0   2      725.19      693.87     10.86 o
  -5   0   2      606.76      711.86     10.77 o
  -4   0   2      569.02      599.44      9.80 o
  -3   0   2     4450.14     4360.57     65.73 o
  -2   0   2     4566.86     4794.26     83.99 o
  -1   0   2       18.83        1.15      0.38 o
   1   0   2     1704.17     1668.28     27.14 o
   2   0   2    14330.50    14585.13    154.61 o
   3   0   2     2494.73     2351.72     26.73 o
   4   0   2     3204.55     3219.90     36.64 o
   5   0   2     5168.46     6040.82     71.56 o
   6   0   2      428.91      471.89      8.49 o
   7   0   2      102.79      128.75     10.23 o
   8   0   2      636.73      640.78     11.53 o
   9   0   2     1760.63     1754.19     36.13 o
  10   0   2     1622.65     1690.35     38.06 o
  11   0   2        0.40       12.39      5.58 o
  12   0   2      169.63      186.52     22.67 o
 -13   1   2       19.87       16.55      3.77 o
 -12   1   2        4.23        5.51      3.21 o
 -11   1   2       35.84       49.67      7.20 o
 -10   1   2      344.88      332.95     23.08 o
  -9   1   2      243.62      230.55     11.14 o
  -8   1   2      282.56      280.26     10.34 o
  -7   1   2      432.75      420.92      6.73 o
  -6   1   2       46.46       53.12      4.49 o
  -5   1   2        3.53        1.82      1.44 o
  -4   1   2      179.08      173.78      4.79 o
  -3   1   2    19687.40    19873.66    230.81 o
  -2   1   2      319.27      369.16     13.64 o
  -1   1   2     3752.49     3999.08     40.55 o
   0   1   2    17260.80    17748.57    246.62 o
   1   1   2      437.71      437.21      5.91 o
   2   1   2     1452.04     1515.79     28.07 o
   3   1   2      192.71      192.23      5.16 o
   4   1   2     1037.87      994.36      8.88 o
   5   1   2     1571.66     1565.20     20.95 o
   6   1   2     1019.60      965.52     13.50 o
   7   1   2      757.13      740.15      7.99 o
   8   1   2       37.42       27.24      1.73 o
   9   1   2      745.28      763.92     20.61 o
  10   1   2       10.59       14.68     10.71 o
  11   1   2        0.70       -0.44      3.12 o
  12   1   2       14.61       25.21      6.88 o
 -13   2   2        9.30        3.30     10.38 o
 -12   2   2       14.58       15.36      4.93 o
 -11   2   2        1.19        4.20      6.72 o
 -10   2   2      340.50      345.66     19.03 o
  -9   2   2      453.66      429.79     20.67 o
  -8   2   2        0.52        3.28      0.92 o
  -7   2   2     1423.33     1439.41     18.79 o
  -6   2   2      126.54      132.72      2.90 o
  -5   2   2      366.93      344.71      5.96 o
  -4   2   2      299.23      372.86      4.93 o
  -3   2   2        9.30        6.05      0.77 o
  -2   2   2        0.00       -0.42      1.00 o
  -1   2   2       29.00       22.84      1.74 o
   0   2   2     4910.76     4867.48     39.33 o
   1   2   2        1.39        1.74      1.16 o
   2   2   2     2890.89     3105.98     46.24 o
   3   2   2     1729.63     1873.49     16.48 o
   4   2   2      947.01      936.26     11.71 o
   5   2   2      483.65      483.33      5.61 o
   6   2   2        7.28        6.47      1.01 o
   7   2   2       25.11       21.39      3.44 o
   8   2   2        1.35        1.83      2.81 o
   9   2   2       85.82       74.75      8.68 o
  10   2   2        0.01        1.81      4.46 o
  11   2   2       13.38        2.75      2.53 o
  12   2   2       43.27       44.25      7.33 o
 -12   3   2       37.94       37.73      5.49 o
 -11   3   2        9.48       11.95      6.33 o
 -10   3   2      306.84      291.44     21.19 o
  -9   3   2       25.45       22.70      5.12 o
  -8   3   2       46.54       42.96      7.53 o
  -7   3   2      928.89      999.41     16.43 o
  -6   3   2        2.26        9.08      4.38 o
  -5   3   2        0.03       -0.21      1.08 o
  -4   3   2      177.00      203.74      3.03 o
  -3   3   2       55.96       53.62      1.40 o
  -2   3   2     4326.60     4404.65     38.98 o
  -1   3   2      228.78      221.01      8.85 o
   0   3   2      631.20      584.49      5.91 o
   1   3   2      148.72      126.93      4.17 o
   2   3   2     2955.25     3205.47     31.81 o
   3   3   2      688.36      713.13      7.78 o
   4   3   2       49.29       49.81      1.52 o
   5   3   2       11.19        9.07      2.03 o
   6   3   2      356.43      344.58      5.22 o
   7   3   2      906.12      885.05     27.15 o
   8   3   2      135.26      123.59     11.47 o
   9   3   2      112.79      112.74     10.71 o
  10   3   2       78.05       57.56     12.61 o
  11   3   2        7.26        8.30      3.47 o
  12   3   2       14.97       31.11      4.17 o
 -12   4   2      211.16      246.72     23.72 o
 -11   4   2       47.17       52.21      4.43 o
 -10   4   2      220.15      227.56     13.68 o
  -9   4   2      124.49      115.04     10.73 o
  -8   4   2      105.28       93.98      3.66 o
  -7   4   2      249.85      266.32     15.71 o
  -6   4   2      123.68      125.32      3.91 o
  -5   4   2      305.86      277.25     11.07 o
  -4   4   2       75.88       56.18      1.56 o
  -3   4   2      720.33      720.18      8.45 o
  -2   4   2      300.02      265.85      9.89 o
  -1   4   2        7.32        9.13      1.16 o
   0   4   2     1577.87     1728.86     16.78 o
   1   4   2        8.00        8.68      4.81 o
   2   4   2      152.12      153.88      4.60 o
   3   4   2     1811.93     1844.60     19.98 o
   4   4   2      600.05      588.67     15.15 o
   5   4   2      324.14      315.77      6.94 o
   6   4   2      138.55      125.82      4.34 o
   7   4   2     1052.25     1039.45     15.00 o
   8   4   2      177.08      149.27      3.92 o
   9   4   2      133.35      156.90     10.39 o
  10   4   2       33.78       20.07      3.68 o
  11   4   2       41.92       36.71      4.03 o
 -11   5   2      164.56      152.23     17.17 o
 -10   5   2       24.68       29.58     10.80 o
  -9   5   2      506.19      515.15      9.61 o
  -8   5   2      344.94      339.92      7.82 o
  -7   5   2      240.68      252.00     14.99 o
  -6   5   2       66.65       45.46      2.67 o
  -5   5   2     1156.55     1081.66     26.86 o
  -4   5   2        8.80       14.81      3.44 o
  -3   5   2      196.51      177.79     11.39 o
  -2   5   2      352.40      308.02      4.89 o
  -1   5   2      258.28      245.98      6.92 o
   0   5   2        9.26       13.41      2.48 o
   1   5   2      584.92      583.48     10.80 o
   2   5   2        5.53        2.64      0.96 o
   3   5   2       17.02       21.02      2.70 o
   4   5   2      266.16      263.24     10.19 o
   5   5   2      353.63      337.06      8.71 o
   6   5   2      369.95      346.84     10.13 o
   7   5   2      169.01      182.12      4.59 o
   8   5   2        8.05       17.39      6.18 o
   9   5   2        4.93        3.68      2.46 o
  10   5   2        1.27        3.20      6.44 o
  11   5   2      370.23      450.19     15.49 o
 -10   6   2       24.63       43.03      9.45 o
  -9   6   2        6.41       10.93      6.99 o
  -8   6   2       11.53        6.98      2.25 o
  -7   6   2      385.23      376.21      7.73 o
  -6   6   2       96.40      113.63      3.42 o
  -5   6   2       91.10       82.22      6.08 o
  -4   6   2      739.67      744.67     17.74 o
  -3   6   2      281.21      249.10     12.93 o
  -2   6   2      443.56      439.72      8.06 o
  -1   6   2       15.62       12.05      1.99 o
   0   6   2       28.66       22.53      3.24 o
   1   6   2      421.12      388.84     12.08 o
   2   6   2      103.08       92.52      3.45 o
   3   6   2      217.27      212.79     11.52 o
   4   6   2       42.38       47.84      2.37 o
   5   6   2        0.77        2.41      2.96 o
   6   6   2       34.68       36.47      3.45 o
   7   6   2      274.73      283.73     16.65 o
   8   6   2      168.33      182.32     18.74 o
   9   6   2      196.41      211.84     10.92 o
  10   6   2        7.78        2.20      4.26 o
  -9   7   2        0.75       10.77     11.30 o
  -8   7   2      156.30      159.47     12.31 o
  -7   7   2       34.61       37.63      7.84 o
  -6   7   2       87.79       93.90      6.07 o
  -5   7   2      316.43      319.51      9.81 o
  -4   7   2      509.45      518.30     23.22 o
  -3   7   2       13.26       11.57      2.33 o
  -2   7   2      174.89      161.30      4.80 o
  -1   7   2       15.70        4.96      4.19 o
   0   7   2      189.87      176.45     23.82 o
   1   7   2      572.57      560.07     35.03 o
   2   7   2        9.04       12.69      3.80 o
   3   7   2       34.80       33.31      4.31 o
   4   7   2       76.99       77.44      9.92 o
   5   7   2       28.20       28.39      2.98 o
   6   7   2       68.48       71.54      9.07 o
   7   7   2       11.27       17.18      4.46 o
   8   7   2       26.75       41.10      7.95 o
   9   7   2       11.57        5.49      3.14 o
  -8   8   2        1.56        1.91     14.15 o
  -7   8   2       11.05        8.04      5.14 o
  -6   8   2        8.58        5.05      8.41 o
  -5   8   2       85.57       83.46      9.07 o
  -4   8   2       55.32       50.13      5.19 o
  -3   8   2      185.83      195.91      9.05 o
  -2   8   2      126.90      164.72     10.45 o
  -1   8   2        0.67        5.97      6.76 o
   0   8   2       10.94       15.80      7.45 o
   1   8   2       72.90       86.48      7.07 o
   2   8   2      231.54      230.04     11.11 o
   3   8   2        1.73        1.78      2.22 o
   4   8   2       23.78       42.28     16.81 o
   5   8   2        6.61        9.91      9.24 o
   6   8   2        0.00       16.87      9.56 o
   7   8   2        6.19        1.38      7.19 o
  -5   9   2        2.79       -0.31      4.84 o
  -4   9   2       82.51       64.96      8.24 o
  -3   9   2        2.33       -1.12      2.79 o
  -2   9   2      244.16      263.47     16.16 o
  -1   9   2       59.97       81.53     11.75 o
   0   9   2      130.04      127.94     10.69 o
   1   9   2       38.07       45.19      7.05 o
   2   9   2       94.06       78.57      4.67 o
   3   9   2       11.07       11.78     10.03 o
   4   9   2       29.85       24.24      6.58 o
   5   9   2      249.45      279.14     26.22 o
 -13   1   3       33.30       31.82      7.88 o
 -12   1   3       49.81       57.58      8.07 o
 -11   1   3      103.18      119.08     11.50 o
 -10   1   3      172.69      192.84     18.71 o
  -9   1   3      199.47      196.25      6.11 o
  -8   1   3      144.70      126.91      7.04 o
  -7   1   3       77.18       72.28      3.10 o
  -6   1   3       69.65       59.82      1.61 o
  -5   1   3      505.81      482.57     13.72 o
  -4   1   3      114.61       99.94      2.36 o
  -3   1   3     2700.63     2911.67     26.43 o
  -2   1   3    52091.16    56657.86   1740.61 o
  -1   1   3     1491.04     1606.23     30.38 o
   0   1   3    14604.80    16756.74   1779.11 o
   1   1   3      275.35      313.45      5.67 o
   2   1   3     1432.16     1363.89     20.85 o
   3   1   3      577.52      610.09      5.76 o
   4   1   3      457.92      519.07      4.99 o
   5   1   3        1.02        1.67      0.92 o
   6   1   3      704.91      708.66     10.67 o
   7   1   3       74.45       80.06      4.41 o
   8   1   3        3.58        5.73      2.75 o
   9   1   3      157.78      149.07      4.05 o
  10   1   3      294.28      265.11      8.63 o
  11   1   3       45.62       47.20      9.24 o
  12   1   3       66.92       80.22     11.46 o
 -13   2   3       23.58       24.96      3.85 o
 -12   2   3       87.25       87.54      8.98 o
 -11   2   3       19.23       16.18      2.94 o
 -10   2   3      144.39      166.29     14.55 o
  -9   2   3       56.80       51.48      4.26 o
  -8   2   3       17.25       11.11      2.17 o
  -7   2   3      367.35      310.12     16.29 o
  -6   2   3      823.18      802.59     23.15 o
  -5   2   3       10.19       14.79      2.37 o
  -4   2   3       62.61       59.72      2.46 o
  -3   2   3     1658.92     1567.62     13.73 o
  -2   2   3     8382.02     8575.64     71.90 o
  -1   2   3     6938.04     6978.73     57.44 o
   0   2   3     1114.36     1101.04     11.22 o
   1   2   3       25.96       23.68      1.23 o
   2   2   3      828.00      873.00     23.01 o
   3   2   3      213.67      211.43      4.48 o
   4   2   3        6.49        7.85      1.26 o
   5   2   3      534.45      527.19      6.47 o
   6   2   3     1351.76     1298.02     13.79 o
   7   2   3     1460.67     1419.31     28.06 o
   8   2   3      226.85      219.85     10.86 o
   9   2   3       77.87       66.97      5.56 o
  10   2   3      781.63      837.87     14.85 o
  11   2   3       25.61       34.47      3.69 o
  12   2   3       53.74       67.19      9.37 o
 -12   3   3        1.92       -0.71      3.74 o
 -11   3   3      313.03      313.24     17.17 o
 -10   3   3       19.95       29.09      4.63 o
  -9   3   3      182.69      180.04      6.80 o
  -8   3   3      261.51      238.01      7.33 o
  -7   3   3       18.48       20.41      3.08 o
  -6   3   3      121.14      119.24     10.10 o
  -5   3   3     1198.30     1165.20     13.61 o
  -4   3   3     1287.14     1368.48     13.47 o
  -3   3   3     2976.46     2996.55     27.35 o
  -2   3   3      125.34      201.67      5.96 o
  -1   3   3        1.70       16.48      1.76 o
   0   3   3      238.14      246.97      7.55 o
   1   3   3      473.31      563.54      8.73 o
   2   3   3      352.02      297.76      6.15 o
   3   3   3     4652.97     4768.60     45.84 o
   4   3   3      973.72      993.75      9.88 o
   5   3   3      499.02      507.77      8.51 o
   6   3   3       27.67       35.09      5.77 o
   7   3   3        0.12        6.78      6.41 o
   8   3   3        1.62        1.29      7.05 o
   9   3   3       84.85       89.16      8.41 o
  10   3   3      448.47      456.04     29.40 o
  11   3   3      116.61      131.71     16.15 o
  12   3   3       13.09       25.69      4.26 o
 -12   4   3       40.31       25.57      7.25 o
 -11   4   3       68.24       61.46      5.53 o
 -10   4   3       16.38       13.45      6.35 o
  -9   4   3       88.38       80.07      7.55 o
  -8   4   3       54.33       60.15      5.55 o
  -7   4   3      167.55      149.14      8.77 o
  -6   4   3      156.21      138.31      7.25 o
  -5   4   3      328.14      325.04     13.71 o
  -4   4   3      146.63      151.37      9.90 o
  -3   4   3      146.78      151.46     10.63 o
  -2   4   3       72.24       95.54      3.06 o
  -1   4   3      461.84      425.58      5.98 o
   0   4   3       79.72       98.00      4.03 o
   1   4   3     1125.38     1106.38     11.82 o
   2   4   3        3.19        5.76      1.83 o
   3   4   3       12.51       24.62      1.14 o
   4   4   3       73.15       91.71      2.11 o
   5   4   3      114.28      116.65      5.19 o
   6   4   3      901.66      918.48     13.26 o
   7   4   3      868.37      904.63     28.92 o
   8   4   3      349.99      325.97      9.91 o
   9   4   3      120.40      123.45     13.40 o
  10   4   3       38.16       29.86      4.52 o
  11   4   3       35.08       50.79      6.26 o
 -11   5   3       23.14       13.66      4.68 o
 -10   5   3      156.97      165.28     25.28 o
  -9   5   3        6.25       15.42      2.43 o
  -8   5   3        0.47        4.11      5.83 o
  -7   5   3      193.45      190.43     10.78 o
  -6   5   3        4.41        4.83      1.51 o
  -5   5   3      380.36      379.16     12.53 o
  -4   5   3       49.27       52.79      4.37 o
  -3   5   3       21.79       19.38      3.94 o
  -2   5   3       14.99       14.29      1.23 o
  -1   5   3       10.86       11.85      1.24 o
   0   5   3     1441.09     1457.33     22.69 o
   1   5   3       96.70      107.79      6.44 o
   2   5   3        1.01       12.18      2.83 o
   3   5   3      289.47      291.75      8.75 o
   4   5   3       89.94       90.12      5.73 o
   5   5   3       36.30       45.03      2.00 o
   6   5   3      800.77      789.11     13.90 o
   7   5   3       59.90       53.31      5.32 o
   8   5   3        3.96        5.01      4.04 o
   9   5   3       12.86       25.32      9.29 o
  10   5   3        7.47        2.48      3.61 o
  11   5   3      131.48      132.14     27.93 o
 -10   6   3       96.52       67.46      7.10 o
  -9   6   3       32.67       33.37      8.58 o
  -8   6   3      321.45      324.49     10.84 o
  -7   6   3      215.91      215.75      5.81 o
  -6   6   3       32.45       34.71      8.70 o
  -5   6   3      365.63      329.94      9.76 o
  -4   6   3        5.53        2.53      1.46 o
  -3   6   3      121.75      110.09     10.29 o
  -2   6   3       91.79       97.91      5.69 o
  -1   6   3      946.47      954.12     13.62 o
   0   6   3        0.04       -0.24      2.33 o
   1   6   3      147.22      133.63      9.17 o
   2   6   3        7.89       -3.83      4.62 o
   3   6   3        1.94        0.94      3.19 o
   4   6   3        8.03        6.75      2.29 o
   5   6   3        0.43        4.91      1.97 o
   6   6   3       33.34       28.83      4.37 o
   7   6   3        0.40       -1.07      5.75 o
   8   6   3       38.22       48.87      5.51 o
   9   6   3      121.46      108.46     14.03 o
  10   6   3        0.28       -4.66      6.99 o
  -9   7   3      152.24      178.36     17.00 o
  -8   7   3       13.02       18.52      6.34 o
  -7   7   3       41.75       41.75      7.43 o
  -6   7   3      197.73      207.31     12.06 o
  -5   7   3       59.30       80.03      6.24 o
  -4   7   3        3.07        6.09      1.78 o
  -3   7   3       64.69       67.78      5.20 o
  -2   7   3      261.80      235.99     17.36 o
  -1   7   3     1315.66     1272.73     21.36 o
   0   7   3        0.33        5.26      2.32 o
   1   7   3     2097.95     2087.56     44.95 o
   2   7   3        2.27        2.18      1.96 o
   3   7   3       25.62       43.73      3.87 o
   4   7   3      143.81      132.52     11.31 o
   5   7   3       94.71       94.03      6.01 o
   6   7   3       33.30       38.41      6.08 o
   7   7   3       25.43       38.12     16.02 o
   8   7   3        0.44       -3.66      3.90 o
  -8   8   3      181.94      205.67     10.65 o
  -7   8   3      231.45      264.53     25.34 o
  -6   8   3      156.86      190.52      8.48 o
  -5   8   3       27.52       36.04      2.83 o
  -4   8   3       92.03       97.22      9.76 o
  -3   8   3        8.26       25.30      5.25 o
  -2   8   3       89.67      102.77     23.21 o
  -1   8   3       20.96       19.48      7.94 o
   0   8   3      189.51      180.47     16.52 o
   1   8   3       29.37       14.51      4.91 o
   2   8   3      293.57      281.30     14.62 o
   3   8   3       98.31       98.72      8.24 o
   4   8   3       61.61       58.56      3.81 o
   5   8   3       57.16       61.86      9.85 o
   6   8   3       22.64       22.41      8.24 o
   7   8   3        8.10       12.37      3.59 o
  -5   9   3      113.90      122.68     15.96 o
  -4   9   3      134.68      140.77      6.33 o
  -3   9   3       50.02       46.12      6.75 o
  -2   9   3        8.38       18.12      7.07 o
  -1   9   3       37.97       47.94     10.88 o
   0   9   3      109.51      101.56     15.21 o
   1   9   3        2.92        3.03      8.09 o
   2   9   3       13.03       15.40      9.16 o
   3   9   3      104.23      105.42      5.76 o
   4   9   3       89.38       94.69      6.01 o
   5   9   3        1.79        7.57      8.77 o
 -13   0   4        4.03       -1.36      3.59 o
 -12   0   4       20.99       25.57      7.74 o
 -11   0   4       12.10        5.19      3.79 o
 -10   0   4      555.40      498.58     17.47 o
  -9   0   4      692.93      751.90     89.69 o
  -8   0   4       29.75       30.02      5.12 o
  -7   0   4       77.89       77.66     17.36 o
  -6   0   4      430.49      464.66     27.79 o
  -5   0   4      211.80      225.62      5.51 o
  -4   0   4     5975.43     5995.31     75.44 o
  -3   0   4       47.28       23.79      3.48 o
  -2   0   4      193.75      150.49      2.18 o
  -1   0   4     6515.11     6531.15     94.71 o
   0   0   4     5824.08     5921.40    105.57 o
   1   0   4     1314.02     1289.59     42.22 o
   2   0   4     2115.38     2053.64     33.76 o
   3   0   4     5665.94     5813.89     67.14 o
   4   0   4     2511.23     2561.20     29.29 o
   5   0   4      547.05      676.13     15.25 o
   6   0   4     4624.19     4942.53     81.12 o
   7   0   4      410.70      376.76      6.46 o
   8   0   4     1150.31      999.88     46.72 o
   9   0   4      134.42      114.44      4.01 o
  10   0   4      675.64      613.40     14.64 o
  11   0   4       23.38       41.22      8.43 o
  12   0   4      293.75      276.20     14.30 o
 -13   1   4       21.25       21.60      7.44 o
 -12   1   4      751.01      785.54     36.03 o
 -11   1   4       24.99       15.75      5.34 o
 -10   1   4       61.86       64.38     12.67 o
  -9   1   4       53.28       55.64      6.95 o
  -8   1   4      228.64      239.21     10.86 o
  -7   1   4      156.20      169.72      8.59 o
  -6   1   4     1475.75     1495.67     18.18 o
  -5   1   4        0.86       -0.48      1.84 o
  -4   1   4     1743.68     1983.89     17.44 o
  -3   1   4     2450.82     2539.53     21.89 o
  -2   1   4     4346.63     4713.30     38.70 o
  -1   1   4     3213.85     3494.86    382.68 o
   0   1   4     5136.07     5693.95    638.79 o
   1   1   4      426.91      386.47     33.49 o
   2   1   4       39.48       32.47      1.48 o
   3   1   4     1939.93     2031.11     17.69 o
   4   1   4       25.53       17.36      1.81 o
   5   1   4     1479.42     1596.10     14.95 o
   6   1   4      237.30      220.45      3.24 o
   7   1   4     1194.52     1193.72     19.45 o
   8   1   4      512.85      535.05      6.73 o
   9   1   4      931.07      862.01     15.34 o
  10   1   4      155.70      153.00      8.24 o
  11   1   4      196.72      204.68     11.26 o
  12   1   4        9.30        3.91      5.73 o
 -13   2   4       19.73       22.04      4.57 o
 -12   2   4       30.30       22.36      6.90 o
 -11   2   4       15.48       12.56      4.18 o
 -10   2   4      809.60      879.73     14.67 o
  -9   2   4     1120.05     1117.94     34.95 o
  -8   2   4      351.22      339.99      4.99 o
  -7   2   4      329.32      347.55     16.79 o
  -6   2   4      497.74      490.58      6.53 o
  -5   2   4      658.54      716.67      9.62 o
  -4   2   4      339.71      346.30      4.30 o
  -3   2   4        9.16        3.42      1.22 o
  -2   2   4     6943.59     7349.93     62.15 o
  -1   2   4     3638.37     3847.01     33.66 o
   0   2   4      554.69      605.71     58.72 o
   1   2   4      224.35      275.42     23.99 o
   2   2   4     2288.43     2609.33     42.74 o
   3   2   4      518.08      584.39      7.22 o
   4   2   4     1454.29     1552.67     14.71 o
   5   2   4      212.25      200.97      5.32 o
   6   2   4      512.01      514.78     15.71 o
   7   2   4        9.25       11.66      2.61 o
   8   2   4      136.80      126.87      4.84 o
   9   2   4      144.30      140.20     10.32 o
  10   2   4        0.86        5.98      3.84 o
  11   2   4       53.17       51.41      4.62 o
  12   2   4       48.61       62.61      6.89 o
 -12   3   4      132.51      165.14      8.72 o
 -11   3   4        4.23       -2.50      4.29 o
 -10   3   4        4.01        9.38      3.19 o
  -9   3   4        3.18        2.23      6.38 o
  -8   3   4        4.21        6.08      9.36 o
  -7   3   4        7.05       10.09      2.09 o
  -6   3   4      432.92      440.31     17.12 o
  -5   3   4      116.27       92.62      3.19 o
  -4   3   4       74.21       72.07      1.65 o
  -3   3   4      487.18      505.88      8.35 o
  -2   3   4      470.42      499.72      9.06 o
  -1   3   4     2417.56     2514.16     22.25 o
   0   3   4      310.67      307.60      3.72 o
   1   3   4     3269.27     3578.10     36.49 o
   2   3   4        0.28        0.73      1.06 o
   3   3   4      851.28      953.47     19.04 o
   4   3   4      138.00      118.34      6.37 o
   5   3   4       13.98       14.16      1.71 o
   6   3   4       13.55       13.47      3.65 o
   7   3   4      760.76      805.79     11.85 o
   8   3   4      433.90      433.46     17.83 o
   9   3   4      318.30      332.53     18.16 o
  10   3   4       47.63       23.57      9.14 o
  11   3   4       11.17       18.34      3.76 o
 -12   4   4      153.89      172.91      9.54 o
 -11   4   4       34.78       46.00     10.77 o
 -10   4   4      114.90      113.87      5.90 o
  -9   4   4      558.53      528.64     11.28 o
  -8   4   4      637.89      652.38     20.41 o
  -7   4   4       25.04       26.28      2.57 o
  -6   4   4       10.22       11.87      1.75 o
  -5   4   4     1114.06     1111.76     18.87 o
  -4   4   4      523.33      525.28     16.34 o
  -3   4   4       88.30       86.70      6.26 o
  -2   4   4      134.45      100.55      2.07 o
  -1   4   4     2947.24     2819.08     40.85 o
   0   4   4     1824.92     1857.58     18.24 o
   1   4   4        1.39       -2.81      2.35 o
   2   4   4      598.89      604.39     10.13 o
   3   4   4        0.79        7.80      3.41 o
   4   4   4       61.60       58.32      1.25 o
   5   4   4     1263.90     1239.10     15.56 o
   6   4   4      441.18      434.83     12.36 o
   7   4   4        3.51        8.06     10.60 o
   8   4   4      324.21      306.29      7.64 o
   9   4   4       36.67       37.59      5.04 o
  10   4   4       13.12       35.72      7.81 o
  11   4   4      110.60      144.19     20.82 o
 -11   5   4       73.39       92.66     12.80 o
 -10   5   4       31.87       28.21      5.87 o
  -9   5   4      146.83      170.73     10.29 o
  -8   5   4       37.01       40.11      6.95 o
  -7   5   4      602.78      595.53     10.11 o
  -6   5   4      166.70      145.07     11.49 o
  -5   5   4     2102.98     2030.06     28.10 o
  -4   5   4      123.14      119.57      3.59 o
  -3   5   4      616.07      644.58     31.15 o
  -2   5   4       23.08       30.64      2.64 o
  -1   5   4      311.57      318.06      4.64 o
   0   5   4       56.14       48.38      6.04 o
   1   5   4      497.21      494.27      8.79 o
   2   5   4      416.04      417.47     13.70 o
   3   5   4      207.14      179.26      8.49 o
   4   5   4      212.96      226.93      6.43 o
   5   5   4      415.25      423.43      9.10 o
   6   5   4      404.57      354.90     13.91 o
   7   5   4       23.04       29.80     11.04 o
   8   5   4      226.53      243.92     18.67 o
   9   5   4      121.13      132.95     14.63 o
  10   5   4        0.10        3.29     10.86 o
 -10   6   4      167.24      199.15     14.23 o
  -9   6   4       48.43       38.27      9.40 o
  -8   6   4      299.32      278.09      7.43 o
  -7   6   4       13.79        6.03      3.96 o
  -6   6   4      203.65      171.16      8.87 o
  -5   6   4      167.99      157.39      8.86 o
  -4   6   4      250.10      233.84      8.93 o
  -3   6   4      311.42      311.58      7.77 o
  -2   6   4       74.36       65.70      5.92 o
  -1   6   4       87.26       76.20      5.60 o
   0   6   4      518.72      496.03      9.88 o
   1   6   4       40.73       39.20      4.10 o
   2   6   4      166.13      169.19      8.60 o
   3   6   4      316.00      285.83     12.26 o
   4   6   4        4.93        5.74      1.98 o
   5   6   4       52.58       49.77      3.48 o
   6   6   4        0.07       -2.87      5.13 o
   7   6   4      139.43      131.86      6.09 o
   8   6   4       40.68       41.94      8.38 o
   9   6   4        8.33        5.02      6.68 o
  -9   7   4       15.84       34.24     15.21 o
  -8   7   4       21.57       31.76     11.69 o
  -7   7   4       27.69       53.39     12.85 o
  -6   7   4      149.42      125.72      4.46 o
  -5   7   4      190.35      163.68      7.17 o
  -4   7   4        1.44        3.43      2.15 o
  -3   7   4      101.49       82.19      6.02 o
  -2   7   4       25.43       33.45      9.23 o
  -1   7   4       89.00       78.16      6.84 o
   0   7   4       95.48       83.19      5.57 o
   1   7   4       64.86       70.77      7.02 o
   2   7   4      289.20      340.36     36.83 o
   3   7   4       28.55       24.11      6.42 o
   4   7   4       14.41        3.78      7.98 o
   5   7   4       29.09       29.57      7.85 o
   6   7   4        2.10        5.23      6.57 o
   7   7   4       95.37       88.25     13.23 o
   8   7   4       15.64       12.51      7.18 o
  -8   8   4       64.03       60.42      6.13 o
  -7   8   4       56.59       49.74      5.84 o
  -6   8   4        0.96        4.71      3.94 o
  -5   8   4       51.88       55.11      5.51 o
  -4   8   4        2.16       13.75      6.25 o
  -3   8   4        4.50        3.20      3.38 o
  -2   8   4        0.11       -0.96      5.79 o
  -1   8   4       13.67        7.29      2.58 o
   0   8   4       18.38       10.99      6.14 o
   1   8   4        8.50       10.74      3.91 o
   2   8   4      261.92      235.09     14.80 o
   3   8   4       21.37       23.14     13.95 o
   4   8   4       47.03       49.10      6.93 o
   5   8   4       22.10       26.39      9.71 o
   6   8   4        0.36       12.78     12.39 o
   7   8   4      116.21      142.74      9.97 o
  -5   9   4        3.30        4.82      7.38 o
  -4   9   4       89.49       86.41     10.68 o
  -3   9   4        1.50        1.63      5.07 o
  -2   9   4       19.09       13.23      5.57 o
  -1   9   4      174.11      220.80      9.38 o
   0   9   4        0.77       10.01      5.71 o
   1   9   4       11.03        7.86      5.15 o
   2   9   4      218.96      247.11     30.07 o
   3   9   4       22.81       18.94      4.62 o
   4   9   4       76.31       94.68      8.72 o
 -13   1   5        5.98       10.46      7.74 o
 -12   1   5       68.44       63.07     19.56 o
 -11   1   5       22.84       34.25      3.47 o
 -10   1   5      488.73      503.12     10.33 o
  -9   1   5      194.55      209.52      4.20 o
  -8   1   5       30.26       24.28      3.31 o
  -7   1   5        1.55        4.53      1.18 o
  -6   1   5      100.83       95.82      4.00 o
  -5   1   5      295.30      308.03      4.69 o
  -4   1   5        3.81        8.26      2.18 o
  -3   1   5     1842.44     1786.49     17.89 o
  -2   1   5     2777.97     2934.94     21.97 o
  -1   1   5     2443.41     2460.59     20.78 o
   0   1   5     3300.70     3357.20     26.70 o
   1   1   5       10.86       25.39      0.89 o
   2   1   5      133.05      129.56      4.60 o
   3   1   5     3266.67     3628.93     27.41 o
   4   1   5      534.65      510.90      6.13 o
   5   1   5      141.17      204.69      2.55 o
   6   1   5      533.52      532.58      7.93 o
   7   1   5      627.30      589.09     14.08 o
   8   1   5      856.41      881.95     15.38 o
   9   1   5       16.69       15.38      4.09 o
  10   1   5       43.21       41.87      5.92 o
  11   1   5        2.82        1.77      2.97 o
  12   1   5       49.64       55.22      5.67 o
 -13   2   5       29.26       43.58     12.42 o
 -12   2   5      539.13      572.25     14.70 o
 -11   2   5      270.90      284.74      7.07 o
 -10   2   5        0.85        5.25      6.83 o
  -9   2   5      115.71      123.55      9.37 o
  -8   2   5       57.20       54.41      2.98 o
  -7   2   5        1.03        0.17      1.32 o
  -6   2   5       53.26       81.80      5.49 o
  -5   2   5     3171.95     3139.54     38.29 o
  -4   2   5     4028.79     4085.79     36.07 o
  -3   2   5       25.52       30.96      1.88 o
  -2   2   5     6427.24     6770.01     62.02 o
  -1   2   5     1376.72     1508.86    138.22 o
   0   2   5      752.50      830.70     85.31 o
   1   2   5      102.87      161.63     19.88 o
   2   2   5      891.84      913.92      9.85 o
   3   2   5      283.86      261.70      4.02 o
   4   2   5      361.12      277.79      3.60 o
   5   2   5        5.86        6.18      1.29 o
   6   2   5      144.08      122.41      4.83 o
   7   2   5      245.18      224.86     13.87 o
   8   2   5      254.93      209.65      9.13 o
   9   2   5      263.25      267.32     12.39 o
  10   2   5      132.74      151.06     11.43 o
  11   2   5       56.86       54.85      7.69 o
  12   2   5       54.63       45.07     14.63 o
 -13   3   5       18.87       35.75     15.09 o
 -12   3   5        1.98        4.99      3.16 o
 -11   3   5       14.64       29.02      6.37 o
 -10   3   5       13.09       18.31      6.58 o
  -9   3   5      579.41      574.30     20.91 o
  -8   3   5      151.65      150.82      7.45 o
  -7   3   5      498.81      499.69     14.24 o
  -6   3   5      137.04      115.16      2.65 o
  -5   3   5       10.10        7.10      1.37 o
  -4   3   5      238.75      222.72      2.95 o
  -3   3   5      977.24     1012.52     15.72 o
  -2   3   5      702.45      619.60      6.60 o
  -1   3   5       84.72       51.17      1.88 o
   0   3   5      135.62      104.09      3.63 o
   1   3   5     6294.38     7250.08    653.11 o
   2   3   5      234.65      247.53      4.45 o
   3   3   5      830.18      831.89      9.52 o
   4   3   5      416.64      388.22      9.01 o
   5   3   5      515.79      525.51      6.81 o
   6   3   5      940.05      925.20     37.82 o
   7   3   5      564.43      544.65     21.78 o
   8   3   5        0.08        3.98      6.42 o
   9   3   5       34.62       30.44      5.64 o
  10   3   5        1.76       -6.86      6.68 o
  11   3   5        8.08       16.76      6.16 o
 -12   4   5       47.10       83.73      8.46 o
 -11   4   5      115.12      111.34     11.53 o
 -10   4   5        0.42       -0.83      4.33 o
  -9   4   5        8.26        1.73      2.48 o
  -8   4   5        0.00        1.12      6.55 o
  -7   4   5       13.11        9.07      3.60 o
  -6   4   5       32.81       26.08      3.53 o
  -5   4   5      195.83      182.90      4.11 o
  -4   4   5       34.65       21.24      2.75 o
  -3   4   5      124.88      123.97      2.70 o
  -2   4   5      141.59      137.41      2.83 o
  -1   4   5      596.30      625.10     12.88 o
   0   4   5     1258.58     1257.85     13.17 o
   1   4   5      253.30      186.86      2.96 o
   2   4   5       48.05       43.53      2.43 o
   3   4   5      978.44     1008.23     17.10 o
   4   4   5       62.91       73.81      2.32 o
   5   4   5     1608.42     1586.11     24.30 o
   6   4   5      143.02      125.29      3.20 o
   7   4   5      266.94      246.87      6.46 o
   8   4   5      104.64      100.33      9.43 o
   9   4   5      586.48      618.97     13.86 o
  10   4   5      193.15      201.89     38.50 o
  11   4   5       29.61       48.83      9.25 o
 -11   5   5       39.85       49.64      7.51 o
 -10   5   5       15.88       16.91      5.88 o
  -9   5   5        8.65       17.01      6.22 o
  -8   5   5       14.27        5.72      3.13 o
  -7   5   5        0.35        3.02      3.63 o
  -6   5   5       21.07       12.43      3.87 o
  -5   5   5       48.50       51.66      3.33 o
  -4   5   5      279.91      286.13     11.83 o
  -3   5   5        5.66        6.93      1.35 o
  -2   5   5      145.74      146.32      5.74 o
  -1   5   5      131.50      123.92      2.61 o
   0   5   5      376.25      392.38      6.17 o
   1   5   5      181.64      166.53     12.72 o
   2   5   5        7.67       14.03      3.08 o
   3   5   5        2.97        3.30      1.51 o
   4   5   5       26.69       29.87      3.91 o
   5   5   5      664.02      640.58     11.61 o
   6   5   5      560.64      568.87      9.84 o
   7   5   5      136.91      124.83      4.85 o
   8   5   5      197.88      198.11     19.52 o
   9   5   5        3.78        5.57      4.74 o
  10   5   5        0.01       -1.40      2.98 o
 -10   6   5      117.49      105.48      6.67 o
  -9   6   5       21.55       23.64      3.08 o
  -8   6   5       80.14       84.60      9.17 o
  -7   6   5       40.25       32.27      2.35 o
  -6   6   5       80.53       67.75      6.47 o
  -5   6   5      358.41      360.12      7.16 o
  -4   6   5      799.89      710.94     20.82 o
  -3   6   5      245.05      250.19     14.47 o
  -2   6   5      273.21      277.34      5.43 o
  -1   6   5     1222.65     1190.46     28.25 o
   0   6   5        6.09        7.03      5.24 o
   1   6   5      942.48      930.86     31.66 o
   2   6   5        5.52        8.72      6.46 o
   3   6   5       98.90      103.63     27.75 o
   4   6   5       12.70       12.43      2.58 o
   5   6   5        3.47        4.05      5.80 o
   6   6   5       12.71       21.34     10.81 o
   7   6   5       28.27       30.11     11.60 o
   8   6   5       31.90       37.86      6.54 o
   9   6   5        4.16        3.38      8.45 o
  -9   7   5      165.76      213.28      9.20 o
  -8   7   5      458.92      450.94     21.15 o
  -7   7   5       37.56       42.70      4.47 o
  -6   7   5       73.81       73.14      3.29 o
  -5   7   5        9.77       12.31      2.63 o
  -4   7   5        4.41       11.29      4.92 o
  -3   7   5        6.49        6.23      3.80 o
  -2   7   5       67.21       78.64     10.53 o
  -1   7   5      543.77      536.46     27.44 o
   0   7   5      678.24      665.04     21.87 o
   1   7   5       15.79        6.15      4.80 o
   2   7   5       72.23       88.81      9.97 o
   3   7   5       48.57       56.85      5.89 o
   4   7   5      169.41      173.15      8.93 o
   5   7   5        0.26        2.39      4.68 o
   6   7   5       10.09        2.70      3.10 o
   7   7   5      151.71      150.43     11.00 o
   8   7   5       41.89       42.09     16.64 o
  -8   8   5       33.82       18.52      4.66 o
  -7   8   5        2.77       -0.24      5.67 o
  -6   8   5      314.99      332.45     13.11 o
  -5   8   5      205.99      215.81      9.31 o
  -4   8   5       50.45       75.92     13.36 o
  -3   8   5       64.43       70.45     14.43 o
  -2   8   5        7.06        6.31      3.86 o
  -1   8   5        0.86        6.82      7.48 o
   0   8   5        0.50        5.87      8.07 o
   1   8   5       82.33       90.12      6.41 o
   2   8   5      340.96      345.76     19.27 o
   3   8   5      132.68      134.02     19.10 o
   4   8   5      262.68      234.73     24.17 o
   5   8   5       21.53       27.40      5.31 o
   6   8   5        2.24       15.24      4.82 o
  -5   9   5      146.48      127.87      7.30 o
  -4   9   5        6.93       25.73      7.89 o
  -3   9   5        9.14       17.30     10.17 o
  -2   9   5      110.47      118.51     19.15 o
  -1   9   5        3.40       23.29      5.09 o
   0   9   5        9.83       13.81      5.41 o
   1   9   5       46.15       46.56      4.03 o
   2   9   5      143.24      182.13     17.98 o
   3   9   5        8.67        8.76      3.37 o
   4   9   5        0.92       -2.14      4.89 o
 -13   0   6      134.44      177.80     12.00 o
 -12   0   6      427.42      462.59     12.85 o
 -11   0   6       93.33      114.81     18.45 o
 -10   0   6      672.54      669.06     20.36 o
  -9   0   6      345.83      343.21     17.20 o
  -8   0   6      283.76      341.34     23.01 o
  -7   0   6       64.44       76.10      6.84 o
  -6   0   6      484.76      456.29     11.26 o
  -5   0   6     1077.80     1227.63     16.48 o
  -4   0   6        7.33       14.37      1.09 o
  -3   0   6     1047.87     1192.96     13.38 o
  -2   0   6     2360.25     2165.72     23.16 o
  -1   0   6        3.90       13.19      1.13 o
   0   0   6     3162.06     3171.16     35.38 o
   1   0   6       13.17       31.04      2.10 o
   2   0   6     2722.58     2993.24     33.80 o
   3   0   6      122.01      121.42      2.81 o
   4   0   6      443.35      475.35      6.30 o
   5   0   6     1596.90     1716.43     23.97 o
   6   0   6     1918.66     2023.28     80.68 o
   7   0   6      443.84      419.52      7.50 o
   8   0   6     2795.82     2714.27     48.96 o
   9   0   6      498.01      458.57     33.18 o
  10   0   6      110.90      139.17     19.32 o
  11   0   6        2.52       16.21      6.07 o
  12   0   6      114.68      109.50     20.91 o
 -13   1   6        1.70       -5.79      5.17 o
 -12   1   6      360.37      366.91     15.61 o
 -11   1   6        0.35       -3.28      2.18 o
 -10   1   6      102.37      103.84      9.41 o
  -9   1   6     1083.48     1057.48     19.77 o
  -8   1   6      235.50      242.28      4.80 o
  -7   1   6      466.15      481.13      6.17 o
  -6   1   6      149.17      131.86      4.13 o
  -5   1   6      223.82      218.45      2.98 o
  -4   1   6     3054.16     2989.05     24.73 o
  -3   1   6       58.98       34.73      2.33 o
  -2   1   6      893.17      769.05      8.65 o
  -1   1   6     1751.43     1778.77     20.54 o
   0   1   6       85.40       69.71      3.05 o
   1   1   6      101.90       99.18      2.15 o
   2   1   6       81.98       95.49      2.73 o
   3   1   6     3551.78     3869.80     30.37 o
   4   1   6      676.44      653.79      6.73 o
   5   1   6       85.71       74.80      2.90 o
   6   1   6      153.28      158.24      2.48 o
   7   1   6       95.67       92.26      5.78 o
   8   1   6       57.93       51.47      4.70 o
   9   1   6      436.23      401.99      8.64 o
  10   1   6      287.91      270.61     12.58 o
  11   1   6      133.74      125.93     16.20 o
  12   1   6      123.54      138.47     12.81 o
 -13   2   6        1.78       15.47      6.00 o
 -12   2   6       16.38       19.18      5.01 o
 -11   2   6       25.15       26.62      6.96 o
 -10   2   6      236.29      254.89      9.89 o
  -9   2   6      142.14      155.68      6.65 o
  -8   2   6       15.91       18.56      2.44 o
  -7   2   6       22.20       12.59      3.10 o
  -6   2   6       15.16       13.52      2.11 o
  -5   2   6     2782.97     2919.65     27.00 o
  -4   2   6     7743.37     8206.74     75.36 o
  -3   2   6      402.60      437.46      4.77 o
  -2   2   6     4609.84     5352.95    287.40 o
  -1   2   6       33.44       33.55      0.93 o
   0   2   6      114.48      112.35     16.32 o
   1   2   6     4429.93     5325.06    526.49 o
   2   2   6       95.12      120.55      3.35 o
   3   2   6      123.46      135.83      5.99 o
   4   2   6     1414.79     1447.68     14.18 o
   5   2   6      154.76      140.55      5.62 o
   6   2   6      305.97      298.33      6.90 o
   7   2   6      142.56      132.66      9.31 o
   8   2   6       64.36       70.56     10.73 o
   9   2   6      105.70      103.47      8.08 o
  10   2   6        0.89        7.91      2.33 o
  11   2   6       18.28       18.37      3.64 o
 -13   3   6        1.04        0.04      3.96 o
 -12   3   6       28.02       36.24      3.43 o
 -11   3   6       56.37       58.25      3.21 o
 -10   3   6       14.97       20.57      7.09 o
  -9   3   6        0.42        2.33      1.44 o
  -8   3   6       17.44       16.05      4.96 o
  -7   3   6      107.89       95.51      3.41 o
  -6   3   6      216.85      203.27      6.10 o
  -5   3   6     1296.89     1244.85     19.22 o
  -4   3   6      904.93      839.35     12.12 o
  -3   3   6     2958.18     3020.61     26.34 o
  -2   3   6      371.69      416.32      4.52 o
  -1   3   6       58.76       54.06      1.32 o
   0   3   6      408.09      472.60     37.66 o
   1   3   6     1032.82     1205.38     66.88 o
   2   3   6       14.12       14.75      1.16 o
   3   3   6      221.98      193.43      2.63 o
   4   3   6       66.43       43.44      1.61 o
   5   3   6      158.93      148.49      3.74 o
   6   3   6      564.08      533.87     15.48 o
   7   3   6        1.28        0.49      4.52 o
   8   3   6        5.56        6.50      3.46 o
   9   3   6      120.30      106.09      4.99 o
  10   3   6        6.81       -3.38      2.45 o
  11   3   6        7.31        0.23      2.48 o
 -12   4   6       19.51       18.21      2.94 o
 -11   4   6       18.58       38.91      6.68 o
 -10   4   6       60.58       54.25      8.10 o
  -9   4   6        8.96        1.61      3.30 o
  -8   4   6      417.34      434.99     23.38 o
  -7   4   6      894.80      876.38     18.85 o
  -6   4   6      464.00      485.77      7.67 o
  -5   4   6       67.93       65.28      5.37 o
  -4   4   6        1.72       -1.95      2.15 o
  -3   4   6     1074.20     1120.66     25.02 o
  -2   4   6      189.33      178.21      4.08 o
  -1   4   6       34.59       38.92      1.88 o
   0   4   6      352.85      310.26      5.16 o
   1   4   6      488.34      438.38     12.03 o
   2   4   6      979.13     1004.53     14.19 o
   3   4   6      242.37      215.39      3.86 o
   4   4   6      131.14      109.77      4.30 o
   5   4   6      435.09      399.62     15.66 o
   6   4   6       48.18       45.85      5.82 o
   7   4   6      193.04      159.22      4.98 o
   8   4   6      233.50      229.69      7.52 o
   9   4   6      472.99      448.47     10.55 o
  10   4   6       18.24       21.89      5.84 o
 -11   5   6      187.27      200.77     22.82 o
 -10   5   6      116.31      118.26     22.43 o
  -9   5   6      234.20      250.37     11.93 o
  -8   5   6       10.99       16.80      3.33 o
  -7   5   6       57.17       61.43      3.23 o
  -6   5   6        0.65       -2.95      5.16 o
  -5   5   6      285.66      262.72     13.31 o
  -4   5   6      631.94      604.13      9.47 o
  -3   5   6     2956.53     2944.13     63.54 o
  -2   5   6        4.13        4.72      2.26 o
  -1   5   6      471.45      423.52      9.41 o
   0   5   6      102.47      102.75      4.18 o
   1   5   6       33.68       36.33      4.44 o
   2   5   6      220.31      211.84      4.33 o
   3   5   6       27.79       22.55      1.09 o
   4   5   6      323.08      306.26     15.05 o
   5   5   6     1247.85     1297.04     17.04 o
   6   5   6        6.62       12.00      2.58 o
   7   5   6       40.13       47.03      3.82 o
   8   5   6       45.03       32.39      7.87 o
   9   5   6       14.82       13.52      2.70 o
  10   5   6      227.79      238.00     25.35 o
 -10   6   6       24.16       14.61      7.78 o
  -9   6   6      197.55      214.24     23.56 o
  -8   6   6      523.48      522.41     44.44 o
  -7   6   6        1.47       11.44      3.93 o
  -6   6   6      461.74      444.97     19.65 o
  -5   6   6       67.30       59.35      4.71 o
  -4   6   6       17.04       15.77      2.38 o
  -3   6   6      618.63      592.02     20.37 o
  -2   6   6       32.06       36.57      3.73 o
  -1   6   6     2968.83     3007.29     46.26 o
   0   6   6      247.95      213.73    128.59 o
   1   6   6      150.21      151.75      5.09 o
   2   6   6      711.13      715.47     13.33 o
   3   6   6        9.23        6.40      3.58 o
   4   6   6      423.71      432.93     16.26 o
   5   6   6       19.06       27.67      6.24 o
   6   6   6       20.42       26.99      4.12 o
   7   6   6        3.05       -0.44      3.80 o
   8   6   6       59.94       86.55      8.03 o
   9   6   6       21.93       15.70      5.73 o
  -9   7   6        9.29        3.48      6.94 o
  -8   7   6       74.47       79.15      9.40 o
  -7   7   6       50.03       54.96      8.63 o
  -6   7   6        1.43        3.14      3.17 o
  -5   7   6        6.22       12.68      3.64 o
  -4   7   6      103.46       97.56      7.21 o
  -3   7   6       30.16       26.52      7.90 o
  -2   7   6       88.67       99.41     20.50 o
  -1   7   6       97.23       98.94      7.02 o
   0   7   6        5.13        3.24      3.19 o
   1   7   6       81.39       78.35     12.23 o
   2   7   6      185.32      218.92     23.75 o
   3   7   6      203.68      215.65     15.34 o
   4   7   6        1.77        4.50      5.65 o
   5   7   6        4.00        2.26      3.19 o
   6   7   6       31.33       52.42      3.88 o
   7   7   6       29.02       31.69      6.07 o
   8   7   6        7.81       13.39      7.62 o
  -8   8   6        7.12       31.69      9.48 o
  -7   8   6       57.95       71.92      4.64 o
  -6   8   6      102.77      118.00      5.59 o
  -5   8   6        4.28        9.61      7.03 o
  -4   8   6       26.72       22.43      4.66 o
  -3   8   6       21.25        5.80      5.68 o
  -2   8   6       83.00       83.53     10.20 o
  -1   8   6      258.04      238.07     12.19 o
   0   8   6       53.65       54.23      7.93 o
   1   8   6        8.76        9.76     10.85 o
   2   8   6        8.06       13.82      4.66 o
   3   8   6        2.16        3.22      6.39 o
   4   8   6        4.76        6.66      4.48 o
   5   8   6       17.72       13.18      7.12 o
   6   8   6       76.77       77.66      7.79 o
  -5   9   6       12.85       12.73      4.97 o
  -4   9   6       66.44       56.02      6.09 o
  -3   9   6       44.97       75.35      7.73 o
  -2   9   6       25.45       29.61      8.77 o
  -1   9   6      128.87      134.48     10.21 o
   0   9   6        4.61       17.29      5.71 o
   1   9   6        8.42        7.12      3.14 o
   2   9   6       55.24       49.87      8.80 o
   3   9   6       33.51       35.83      6.51 o
 -13   1   7       58.25       55.73      7.23 o
 -12   1   7      583.30      565.84     32.76 o
 -11   1   7        3.53       11.42      6.35 o
 -10   1   7      272.89      256.60      9.51 o
  -9   1   7        8.39       12.68      7.09 o
  -8   1   7       13.81       13.77      2.59 o
  -7   1   7       75.63       88.54      6.74 o
  -6   1   7      488.67      432.20      5.22 o
  -5   1   7       60.07       58.54      3.75 o
  -4   1   7     2441.21     2565.22     25.45 o
  -3   1   7       74.27       67.88      1.35 o
  -2   1   7      151.67      148.83      5.56 o
  -1   1   7      649.80      664.00     20.73 o
   0   1   7        5.24       14.89      0.86 o
   1   1   7      972.54      893.04      7.35 o
   2   1   7      394.07      341.06      4.57 o
   3   1   7     1163.63     1363.29     11.72 o
   4   1   7       53.74       55.39      3.06 o
   5   1   7      159.06      121.69      4.16 o
   6   1   7        0.93        4.23      1.38 o
   7   1   7      232.80      213.25      5.09 o
   8   1   7      620.38      580.11     14.35 o
   9   1   7       24.37       24.55      3.54 o
  10   1   7      110.46      126.38     13.43 o
  11   1   7       25.75       28.98     13.78 o
 -13   2   7        2.27        0.96      5.35 o
 -12   2   7       74.58       72.44      6.42 o
 -11   2   7      150.20      135.06      4.98 o
 -10   2   7      354.33      357.16     15.07 o
  -9   2   7       10.70       11.97      3.26 o
  -8   2   7      241.45      234.21      7.82 o
  -7   2   7       79.07       82.42     10.45 o
  -6   2   7      595.09      578.11      6.97 o
  -5   2   7       26.68       14.37      2.07 o
  -4   2   7        6.81       13.48      2.04 o
  -3   2   7      764.89      736.55      6.82 o
  -2   2   7    10754.13    10915.72    205.86 o
  -1   2   7        1.14        1.50      1.04 o
   0   2   7      127.74      205.02     18.74 o
   1   2   7     1308.42     1658.86    173.10 o
   2   2   7      314.51      299.53      7.12 o
   3   2   7     2034.64     2167.17     18.89 o
   4   2   7      187.19      155.76      2.28 o
   5   2   7     2175.38     2118.24     20.63 o
   6   2   7     1578.30     1559.81     17.67 o
   7   2   7        3.18        1.81      2.04 o
   8   2   7       15.80       12.17      2.37 o
   9   2   7       58.44       53.86     11.02 o
  10   2   7        0.18        5.24      7.77 o
  11   2   7       17.69       32.41      8.59 o
 -12   3   7       24.61       32.17      6.48 o
 -11   3   7      100.91       94.42      8.34 o
 -10   3   7      281.00      301.52     12.10 o
  -9   3   7       10.95        9.83      5.15 o
  -8   3   7      370.07      360.60      6.44 o
  -7   3   7      320.33      283.87      5.02 o
  -6   3   7      272.13      245.97      6.56 o
  -5   3   7     1055.76     1020.54     12.67 o
  -4   3   7      955.13      950.79     19.65 o
  -3   3   7     1253.70     1268.24     18.33 o
  -2   3   7     1150.83     1286.93     25.23 o
  -1   3   7      934.10      967.30     32.66 o
   0   3   7      520.38      544.03     48.28 o
   1   3   7      889.32      920.46    110.97 o
   2   3   7      422.51      442.36     19.81 o
   3   3   7      124.30      121.03      4.43 o
   4   3   7      327.71      289.40      3.86 o
   5   3   7      137.74      148.78      3.47 o
   6   3   7     3393.95     3408.36     61.77 o
   7   3   7       78.60       75.30      7.58 o
   8   3   7       34.41       32.24      3.36 o
   9   3   7      621.65      580.65     11.32 o
  10   3   7      124.05      115.20     13.42 o
  11   3   7       18.98       20.55      8.25 o
 -12   4   7       48.66       43.82      9.84 o
 -11   4   7      152.51      177.32     18.84 o
 -10   4   7       41.49       56.77      7.70 o
  -9   4   7      286.93      276.82      8.82 o
  -8   4   7        0.02        5.96      3.91 o
  -7   4   7      370.69      351.80     12.29 o
  -6   4   7       99.14       86.97      4.57 o
  -5   4   7       51.78       63.31      7.04 o
  -4   4   7      202.77      208.14      6.27 o
  -3   4   7     1417.97     1373.15     21.05 o
  -2   4   7      327.97      327.03      8.13 o
  -1   4   7       64.19       81.70      2.57 o
   0   4   7       22.02       17.25      0.96 o
   1   4   7      183.20      192.86      6.83 o
   2   4   7       12.84        8.66      2.11 o
   3   4   7        2.79        3.97      1.87 o
   4   4   7      195.33      185.15      4.89 o
   5   4   7        1.52        1.88      1.43 o
   6   4   7       58.46       56.56      2.92 o
   7   4   7      468.58      461.74     22.72 o
   8   4   7      223.49      224.32     11.36 o
   9   4   7      109.29      101.21      4.38 o
  10   4   7       99.46      123.32      6.12 o
 -11   5   7        7.73        4.86      7.17 o
 -10   5   7       17.15       23.60      2.95 o
  -9   5   7       56.28       58.77      8.87 o
  -8   5   7      129.89      111.79     13.68 o
  -7   5   7      431.86      395.67     17.52 o
  -6   5   7       17.84        8.82      3.58 o
  -5   5   7      215.67      189.50     14.57 o
  -4   5   7       23.63       16.85      3.14 o
  -3   5   7      147.70      129.21      3.93 o
  -2   5   7      122.45      112.30      5.60 o
  -1   5   7      198.03      190.49      9.64 o
   0   5   7       44.99       47.76      2.54 o
   1   5   7        7.11        6.02      1.36 o
   2   5   7        1.55        1.19      4.54 o
   3   5   7      225.40      214.43     11.58 o
   4   5   7        0.03        8.12      2.47 o
   5   5   7      492.51      454.01      8.40 o
   6   5   7       10.32        5.98      6.63 o
   7   5   7        9.64        8.93      2.86 o
   8   5   7       33.41       25.41      9.28 o
   9   5   7      104.24       95.61     11.59 o
 -10   6   7        9.59       -0.12      2.61 o
  -9   6   7       36.92       25.36      5.13 o
  -8   6   7        0.55        2.95      4.08 o
  -7   6   7        2.74       13.56      4.98 o
  -6   6   7        0.20        4.81      1.95 o
  -5   6   7      113.03      117.42     10.76 o
  -4   6   7       71.38       71.35      9.45 o
  -3   6   7       94.10       86.71      2.91 o
  -2   6   7        1.29        1.77      3.51 o
  -1   6   7     1660.98     1744.75     31.72 o
   0   6   7       60.65       68.29     31.11 o
   1   6   7       52.64       47.89      6.70 o
   2   6   7        9.85       12.10      4.25 o
   3   6   7      106.33      104.13     36.79 o
   4   6   7      479.59      483.74     15.66 o
   5   6   7      401.52      405.08     14.34 o
   6   6   7       12.03       11.19      2.62 o
   7   6   7       52.56       56.16     12.83 o
   8   6   7        0.97       -1.91      4.63 o
   9   6   7       12.68       22.56     10.81 o
  -9   7   7       19.28       24.66      7.68 o
  -8   7   7       66.76       77.81      6.56 o
  -7   7   7       71.51       83.11     10.85 o
  -6   7   7      302.77      267.62     23.10 o
  -5   7   7      129.52      112.93     10.03 o
  -4   7   7       67.45       69.58     11.58 o
  -3   7   7       50.01       58.94      8.59 o
  -2   7   7       12.24       23.95      6.15 o
  -1   7   7       16.09       17.25      2.47 o
   0   7   7      485.28      513.10     15.87 o
   1   7   7      684.04      647.89     14.99 o
   2   7   7      467.30      485.34     22.24 o
   3   7   7      208.40      201.54     18.52 o
   4   7   7        0.45        8.22      8.93 o
   5   7   7        3.26        2.24      2.04 o
   6   7   7       76.12       76.78      9.61 o
   7   7   7       22.54       23.08      4.82 o
  -7   8   7       31.56       37.00      4.85 o
  -6   8   7        6.39        8.07      9.83 o
  -5   8   7      175.20      192.97      6.67 o
  -4   8   7       68.20       69.19      8.70 o
  -3   8   7       78.42       49.36      5.36 o
  -2   8   7      145.68      163.57     22.98 o
  -1   8   7       93.15       91.50      6.17 o
   0   8   7       47.58       50.89     13.17 o
   1   8   7        3.96        8.94      6.89 o
   2   8   7       26.97       26.41      9.52 o
   3   8   7       38.47       37.08      3.60 o
   4   8   7      180.98      178.74      8.12 o
   5   8   7       12.77       11.75      2.90 o
   6   8   7       73.13       92.85      7.54 o
  -5   9   7       15.95       32.04      5.17 o
  -4   9   7       12.08       23.94      8.96 o
  -3   9   7        2.77        2.52      3.10 o
  -2   9   7        3.01        5.19      4.13 o
  -1   9   7       16.61       21.63      6.67 o
   0   9   7       25.07       38.24      8.61 o
   1   9   7       27.80       33.88      5.25 o
   2   9   7       86.68       64.30      4.38 o
   3   9   7       13.82       -1.02      3.37 o
 -13   0   8       83.52       86.00      8.37 o
 -12   0   8     1234.98     1338.81     65.24 o
 -11   0   8       34.37       32.26      4.82 o
 -10   0   8      179.15      157.27      7.70 o
  -9   0   8      587.92      674.17     41.71 o
  -8   0   8       71.73       51.00     12.21 o
  -7   0   8      340.50      307.30     26.09 o
  -6   0   8      400.99      343.67      6.91 o
  -5   0   8     3923.13     3718.17     43.74 o
  -4   0   8      412.49      388.88     14.24 o
  -3   0   8      724.57      768.57     14.11 o
  -2   0   8     3356.90     3541.03     42.20 o
  -1   0   8       18.20       16.86      1.61 o
   0   0   8       88.70       81.20      3.54 o
   1   0   8      153.70      158.85      2.55 o
   2   0   8      934.50     1001.38     13.03 o
   3   0   8       31.34       21.86      2.27 o
   4   0   8       99.65      132.06     12.54 o
   5   0   8       99.26      103.42      4.61 o
   6   0   8       30.12       35.38      5.20 o
   7   0   8      114.16       96.08      7.65 o
   8   0   8       73.46       67.85      8.53 o
   9   0   8      106.44       96.96     21.94 o
  10   0   8      815.66      826.05     33.32 o
  11   0   8       83.81       84.31     11.93 o
 -13   1   8       97.95      115.32     16.06 o
 -12   1   8       40.17       34.56      4.62 o
 -11   1   8      237.95      228.73     19.61 o
 -10   1   8       17.11       25.41      3.07 o
  -9   1   8      721.22      740.04     17.90 o
  -8   1   8       65.74       65.17      5.34 o
  -7   1   8      130.24      105.27      3.58 o
  -6   1   8     2339.42     2459.73     36.86 o
  -5   1   8        1.58        5.82      0.77 o
  -4   1   8      205.12      195.17      2.46 o
  -3   1   8       56.54       94.81      2.57 o
  -2   1   8     1519.99     1415.28     21.25 o
  -1   1   8     1599.25     1815.10     28.67 o
   0   1   8     1194.36     1278.08     18.44 o
   1   1   8      101.22      103.85      2.98 o
   2   1   8      275.52      310.13     12.44 o
   3   1   8     1122.53     1158.86     14.45 o
   4   1   8      138.60      135.96      4.77 o
   5   1   8     1050.19     1047.68     12.84 o
   6   1   8      359.23      376.69      9.67 o
   7   1   8      155.89      152.28      3.75 o
   8   1   8      311.77      258.22      5.79 o
   9   1   8       40.19       33.62      3.37 o
  10   1   8        0.68       -0.06      4.91 o
  11   1   8        3.25       13.35      3.80 o
 -13   2   8       83.34       99.71     17.20 o
 -12   2   8       13.56        4.34      5.16 o
 -11   2   8      115.43      127.71     15.36 o
 -10   2   8      232.95      233.85      8.87 o
  -9   2   8       72.22       59.53      9.60 o
  -8   2   8      723.45      728.76     15.48 o
  -7   2   8      128.76      123.93      4.01 o
  -6   2   8       37.86       39.46      2.28 o
  -5   2   8      159.85      149.88      2.54 o
  -4   2   8     1772.61     1779.21     15.60 o
  -3   2   8      395.54      460.67      8.55 o
  -2   2   8      267.04      267.02      4.55 o
  -1   2   8     3026.91     3575.25    362.50 o
   0   2   8       24.46       21.15      2.28 o
   1   2   8      203.40      228.18     25.57 o
   2   2   8       46.26       49.52      1.65 o
   3   2   8     1315.00     1430.50     12.55 o
   4   2   8       97.74       80.75      1.41 o
   5   2   8       42.56       32.11      2.02 o
   6   2   8     1808.79     1750.11     37.81 o
   7   2   8      173.12      128.27      6.19 o
   8   2   8       49.89       55.26      3.38 o
   9   2   8      133.60      132.86     11.51 o
  10   2   8       40.07       48.33      7.07 o
  11   2   8       35.90       45.62      8.05 o
 -12   3   8       30.47       27.67      4.02 o
 -11   3   8        9.27        8.21      4.03 o
 -10   3   8       65.57       72.06      4.66 o
  -9   3   8       33.29       29.31      5.02 o
  -8   3   8      111.38      102.59      7.25 o
  -7   3   8      277.68      267.95      5.31 o
  -6   3   8        8.01        8.97      2.74 o
  -5   3   8     1031.31     1011.33     28.30 o
  -4   3   8      403.05      438.31      6.02 o
  -3   3   8      910.34      893.37     10.71 o
  -2   3   8      900.91      915.86     11.47 o
  -1   3   8      431.22      520.90     15.38 o
   0   3   8       58.17       81.24     10.79 o
   1   3   8      110.74      151.45     12.78 o
   2   3   8      134.00      160.52      2.37 o
   3   3   8       28.91       19.66      2.00 o
   4   3   8        6.59        6.47      1.76 o
   5   3   8       10.77       10.33      3.76 o
   6   3   8      883.87      818.90     27.61 o
   7   3   8      102.55       87.87      4.16 o
   8   3   8        4.49       10.58      3.04 o
   9   3   8      292.81      288.82     16.79 o
  10   3   8        0.00        0.81      4.10 o
 -12   4   8        0.26       -2.80      5.84 o
 -11   4   8       52.70       56.83      3.98 o
 -10   4   8        3.78        5.61      2.79 o
  -9   4   8       14.71        4.67      2.81 o
  -8   4   8       54.60       46.53      2.78 o
  -7   4   8       65.98       67.54      5.13 o
  -6   4   8     1834.30     1847.00     72.39 o
  -5   4   8      886.43      928.32     15.91 o
  -4   4   8      698.31      707.80     27.51 o
  -3   4   8      301.85      265.24      4.66 o
  -2   4   8       19.40       24.03      1.09 o
  -1   4   8      266.92      283.97      8.81 o
   0   4   8        0.33        0.62      0.74 o
   1   4   8      749.47      779.66     60.47 o
   2   4   8     1282.67     1269.93     30.70 o
   3   4   8      506.50      485.79      8.88 o
   4   4   8       76.23       65.41      3.61 o
   5   4   8       13.67       13.21      2.97 o
   6   4   8      419.40      458.61     13.62 o
   7   4   8        2.50        5.58      2.76 o
   8   4   8        6.94        6.43      3.70 o
   9   4   8        9.75       11.14      3.35 o
  10   4   8       23.29       23.83      9.87 o
 -11   5   8      140.65      132.76      9.12 o
 -10   5   8      119.32      112.75      4.94 o
  -9   5   8      385.36      353.01     13.44 o
  -8   5   8        0.26        0.88      3.98 o
  -7   5   8       81.03      105.62      5.48 o
  -6   5   8      510.78      459.20      8.01 o
  -5   5   8       23.79       24.68      6.83 o
  -4   5   8      779.74      806.96     15.99 o
  -3   5   8      233.47      234.95      4.42 o
  -2   5   8      402.95      359.07     12.81 o
  -1   5   8     4115.38     4049.65     57.87 o
   0   5   8        8.61       27.01    112.68 o
   1   5   8      364.15      329.29     16.01 o
   2   5   8       35.02       33.20      2.35 o
   3   5   8      448.34      472.01     13.94 o
   4   5   8       47.56       45.02      2.02 o
   5   5   8      411.52      404.03     11.25 o
   6   5   8       87.11       93.54      3.37 o
   7   5   8      319.87      336.12     10.35 o
   8   5   8      117.93      127.31      5.02 o
   9   5   8       10.49        6.39      8.90 o
 -10   6   8        6.61        4.25      4.48 o
  -9   6   8       13.46       28.54      6.31 o
  -8   6   8       34.24       36.51      3.34 o
  -7   6   8       73.58       73.50     11.25 o
  -6   6   8       39.90       42.09      6.89 o
  -5   6   8        4.88        2.85      2.41 o
  -4   6   8      385.69      405.83     10.42 o
  -3   6   8       17.94       16.05      2.48 o
  -2   6   8       90.93       74.26      6.63 o
  -1   6   8      170.22      166.20      4.27 o
   0   6   8      127.57      134.88      5.35 o
   1   6   8      111.60      115.25     10.05 o
   2   6   8      953.27      952.05     36.60 o
   3   6   8       25.30       23.57      3.14 o
   4   6   8      200.81      222.29     14.05 o
   5   6   8      191.99      191.49      9.55 o
   6   6   8        0.50        1.42      3.96 o
   7   6   8       44.92       47.76      6.71 o
   8   6   8        9.48       12.73      2.87 o
  -9   7   8       76.71       79.98     11.47 o
  -8   7   8       64.61       52.23      9.72 o
  -7   7   8        6.45       11.24      2.75 o
  -6   7   8        0.43       -2.10      3.59 o
  -5   7   8       23.58       18.32      6.81 o
  -4   7   8        0.51        4.33      4.19 o
  -3   7   8       74.41       81.29     10.80 o
  -2   7   8        8.93       19.47      5.35 o
  -1   7   8        2.06        6.37      2.04 o
   0   7   8      209.97      209.75      6.28 o
   1   7   8      255.87      258.25     10.50 o
   2   7   8       24.90        9.55      8.29 o
   3   7   8       18.39       19.67      8.01 o
   4   7   8        4.94       13.19      4.43 o
   5   7   8      108.21      114.13     10.15 o
   6   7   8        1.04       -0.30      5.53 o
   7   7   8        4.49        3.68      3.02 o
  -7   8   8       20.27       12.05      6.36 o
  -6   8   8        0.07        2.45      7.04 o
  -5   8   8       42.38       41.54      8.36 o
  -4   8   8        1.08        6.28      8.03 o
  -3   8   8       44.46       55.92      9.64 o
  -2   8   8        0.00        4.33      2.74 o
  -1   8   8       23.31       21.14      6.08 o
   0   8   8       38.22       31.63      5.20 o
   1   8   8       20.14        6.29      3.29 o
   2   8   8        0.63        0.68      3.07 o
   3   8   8       11.40       14.02      3.35 o
   4   8   8       46.60       47.29      6.52 o
   5   8   8       73.26       68.69      7.82 o
  -4   9   8        0.49       -9.22      6.21 o
  -3   9   8       45.72       45.29      4.71 o
  -2   9   8       16.61        8.49      4.91 o
  -1   9   8       58.56       78.82     10.28 o
   0   9   8      110.68      126.02     12.12 o
   1   9   8       13.46       17.71      5.31 o
   2   9   8       50.59       59.50     14.04 o
 -13   1   9       39.35       31.29      4.06 o
 -12   1   9       60.55       59.82      9.58 o
 -11   1   9       18.70       25.75      3.74 o
 -10   1   9      205.52      219.91     15.07 o
  -9   1   9       16.17       10.84      3.90 o
  -8   1   9       17.62       19.29      1.83 o
  -7   1   9      568.53      594.86     11.41 o
  -6   1   9       11.68        8.05      3.04 o
  -5   1   9        3.37        6.46      0.81 o
  -4   1   9     1139.22     1151.40     10.79 o
  -3   1   9      263.75      247.53      3.80 o
  -2   1   9     2784.11     2811.38     36.37 o
  -1   1   9     1104.91     1243.76     20.91 o
   0   1   9       48.46       40.18      0.79 o
   1   1   9       88.61      117.09      3.61 o
   2   1   9      165.15      148.97      2.64 o
   3   1   9      403.70      400.62      7.41 o
   4   1   9      600.98      608.28      5.81 o
   5   1   9      486.18      462.58     13.29 o
   6   1   9      521.67      501.17      7.58 o
   7   1   9        3.34        2.17      1.08 o
   8   1   9        0.48        0.08      2.10 o
   9   1   9      103.47       92.83      8.31 o
  10   1   9       11.76       22.59      8.18 o
  11   1   9       83.67       82.99      5.90 o
 -13   2   9      156.32      166.89     17.90 o
 -12   2   9       76.86       83.11      6.56 o
 -11   2   9       81.54       97.97      9.75 o
 -10   2   9       43.21       40.51     11.18 o
  -9   2   9      640.86      592.48     24.39 o
  -8   2   9      503.82      510.04      7.76 o
  -7   2   9       16.55       17.62      3.03 o
  -6   2   9      592.37      567.66      8.48 o
  -5   2   9      826.82      805.01      7.70 o
  -4   2   9      610.79      611.39      6.84 o
  -3   2   9       40.79       39.81      4.38 o
  -2   2   9      113.29       82.90      4.06 o
  -1   2   9       54.19       93.18      6.92 o
   0   2   9        2.11        0.02      0.47 o
   1   2   9      623.85      684.80     34.25 o
   2   2   9      203.47      199.76      4.42 o
   3   2   9      566.87      578.46      9.69 o
   4   2   9      343.39      330.40      4.75 o
   5   2   9      241.63      254.46      4.27 o
   6   2   9     1296.57     1269.99     28.66 o
   7   2   9      486.34      434.63      7.52 o
   8   2   9      292.41      285.39      9.40 o
   9   2   9        6.03        5.02      4.80 o
  10   2   9        0.54        2.56      2.01 o
 -12   3   9       66.02       77.90      5.06 o
 -11   3   9      350.24      364.51     21.61 o
 -10   3   9      296.27      288.62     29.82 o
  -9   3   9       58.41       55.57     16.23 o
  -8   3   9       83.92       68.77      4.56 o
  -7   3   9      227.34      219.79      8.22 o
  -6   3   9      823.63      783.37     20.57 o
  -5   3   9     1424.34     1437.11     15.63 o
  -4   3   9      209.63      228.20      6.90 o
  -3   3   9      413.54      409.44      4.67 o
  -2   3   9      210.89      239.30      3.23 o
  -1   3   9      473.23      459.57     31.92 o
   0   3   9       39.16       52.31      4.33 o
   1   3   9      132.24      141.67      9.01 o
   2   3   9      692.05      760.71     16.76 o
   3   3   9     2039.34     2020.70     21.05 o
   4   3   9      277.73      258.93     13.95 o
   5   3   9        2.86        3.22      1.54 o
   6   3   9        2.64        2.10      3.42 o
   7   3   9      362.34      355.90      6.67 o
   8   3   9       97.95       93.56      7.43 o
   9   3   9      220.87      213.82     17.02 o
  10   3   9      216.19      252.15     14.41 o
 -12   4   9       13.60        6.75      7.29 o
 -11   4   9        2.72        7.36      7.67 o
 -10   4   9        8.70        1.70      2.37 o
  -9   4   9      219.25      238.89     10.22 o
  -8   4   9       18.33       42.30      8.43 o
  -7   4   9       31.05       43.56      5.60 o
  -6   4   9      133.69      106.88     10.36 o
  -5   4   9      686.22      658.55     20.52 o
  -4   4   9       28.13       23.56      2.26 o
  -3   4   9       96.39       98.00      2.84 o
  -2   4   9     1017.53      959.89     15.92 o
  -1   4   9      699.46      655.51     11.48 o
   0   4   9       79.76       76.08      2.27 o
   1   4   9      585.36      629.15     46.56 o
   2   4   9        9.58        6.34      1.99 o
   3   4   9       13.52       16.31      2.07 o
   4   4   9      232.79      209.53      8.44 o
   5   4   9       37.39       27.62      2.43 o
   6   4   9      366.20      355.43     13.37 o
   7   4   9      102.49      118.09      4.96 o
   8   4   9       38.22       38.25      4.81 o
   9   4   9       76.08       79.17      5.10 o
  10   4   9        5.82       10.63      7.75 o
 -11   5   9       10.23       13.98      8.57 o
 -10   5   9       38.97       47.03      3.75 o
  -9   5   9       75.90       60.90      8.44 o
  -8   5   9      139.72      134.40      9.92 o
  -7   5   9      184.61      188.14      6.26 o
  -6   5   9       48.90       37.70      3.63 o
  -5   5   9      613.33      641.79     17.01 o
  -4   5   9      734.51      767.03     11.30 o
  -3   5   9     2283.27     2233.12     33.13 o
  -2   5   9      101.23       86.64     19.32 o
  -1   5   9      699.72      660.57     22.80 o
   0   5   9        4.57        6.77     10.75 o
   1   5   9      216.73      225.26      8.02 o
   2   5   9      266.18      240.10      8.13 o
   3   5   9      602.59      583.32     22.05 o
   4   5   9        2.52       -1.30      1.93 o
   5   5   9        9.32       -3.13      2.47 o
   6   5   9       30.31       36.18      2.44 o
   7   5   9        5.86        1.21      1.98 o
   8   5   9       16.10       12.20      2.51 o
   9   5   9       27.36       27.05      3.49 o
 -10   6   9        7.78        8.06      4.30 o
  -9   6   9       69.50       73.91     10.94 o
  -8   6   9       26.57       20.06      7.17 o
  -7   6   9       69.29       70.64      3.70 o
  -6   6   9        1.79       -0.72      2.96 o
  -5   6   9      106.28       93.35      5.40 o
  -4   6   9       43.27       28.43      3.41 o
  -3   6   9       68.49       59.13      3.04 o
  -2   6   9        5.03        9.41      5.30 o
  -1   6   9      347.78      360.53     12.57 o
   0   6   9       42.39       43.46      4.73 o
   1   6   9        4.39        3.43      7.21 o
   2   6   9       75.10       47.57      5.54 o
   3   6   9      793.74      792.44     41.39 o
   4   6   9      261.17      231.26     16.79 o
   5   6   9       50.33       50.59      5.41 o
   6   6   9        0.01        0.33      5.46 o
   7   6   9      103.93       99.32      6.95 o
   8   6   9      127.08      128.80     11.54 o
  -9   7   9       44.02       64.33     14.77 o
  -8   7   9        3.41       -3.09      3.98 o
  -7   7   9       20.33       10.14      4.68 o
  -6   7   9       76.47       74.18      3.56 o
  -5   7   9       63.54       58.51      9.06 o
  -4   7   9      175.58      206.87     10.50 o
  -3   7   9      358.43      367.96     17.10 o
  -2   7   9        2.35       15.29     10.82 o
  -1   7   9       26.93       22.35      4.47 o
   0   7   9       83.62       77.14     13.57 o
   1   7   9      156.21      160.46      8.86 o
   2   7   9       24.81       29.20     10.13 o
   3   7   9       84.53       90.06      6.95 o
   4   7   9      541.15      510.29     19.67 o
   5   7   9        9.62        3.13      5.67 o
   6   7   9        6.86       19.13      7.73 o
   7   7   9        8.20       18.69     10.90 o
  -7   8   9       15.60       17.94      2.91 o
  -6   8   9       51.10       44.47      6.49 o
  -5   8   9        1.39        8.03      7.39 o
  -4   8   9       17.62       19.58      6.78 o
  -3   8   9      164.14      180.42     12.93 o
  -2   8   9      129.14      131.04      8.87 o
  -1   8   9       95.11       98.45     13.91 o
   0   8   9      274.62      280.51      9.81 o
   1   8   9      267.75      248.97     18.43 o
   2   8   9       96.88       89.04     10.11 o
   3   8   9       30.07       35.50      4.79 o
   4   8   9        0.35       16.26     11.30 o
   5   8   9       32.57       42.85      3.51 o
  -4   9   9       60.35       69.67      8.18 o
  -3   9   9       14.38       30.28      4.43 o
  -2   9   9       50.08       50.59      8.55 o
  -1   9   9       16.05        3.85      3.38 o
   0   9   9       14.44       45.74     18.52 o
   1   9   9        2.08       -0.94      3.74 o
 -13   0  10       81.16       75.23     10.19 o
 -12   0  10      917.70      960.41     25.66 o
 -11   0  10       74.81       69.53     13.69 o
 -10   0  10       10.80        1.30      6.67 o
  -9   0  10      778.70      843.15     21.63 o
  -8   0  10      689.17      590.46     13.76 o
  -7   0  10       16.14       11.38      2.21 o
  -6   0  10     2886.89     3124.88     47.02 o
  -5   0  10      503.19      480.47     17.51 o
  -4   0  10      296.42      284.42      4.61 o
  -3   0  10      689.32      604.58      8.29 o
  -2   0  10       10.39        7.80      0.55 o
  -1   0  10      112.44      102.19      2.61 o
   0   0  10     1037.95     1090.90     66.71 o
   1   0  10      627.96      721.28     13.15 o
   2   0  10       76.11       83.34      1.72 o
   3   0  10     1501.17     1382.89     16.35 o
   4   0  10      640.42      597.38     14.35 o
   5   0  10      355.26      352.99     14.36 o
   6   0  10       49.86       58.10      2.83 o
   7   0  10      179.68      169.03     19.29 o
   8   0  10      109.08      111.44      8.28 o
   9   0  10       80.86       93.72      9.82 o
  10   0  10      249.96      271.32     18.90 o
 -13   1  10      185.36      176.81     15.09 o
 -12   1  10       73.46       81.55      5.03 o
 -11   1  10       52.76       73.28     11.00 o
 -10   1  10       13.63       22.55      6.20 o
  -9   1  10       32.21       43.67      6.53 o
  -8   1  10      337.39      321.74      6.69 o
  -7   1  10      152.77      116.11      3.44 o
  -6   1  10      951.33      907.91     10.44 o
  -5   1  10     1299.32     1286.71     28.54 o
  -4   1  10     1490.88     1439.70     24.28 o
  -3   1  10      570.63      565.42      7.76 o
  -2   1  10       36.87       43.64      3.18 o
  -1   1  10      677.15      772.89     17.92 o
   0   1  10      914.33      908.11     24.89 o
   1   1  10        5.86        6.82      1.18 o
   2   1  10      146.91      140.81      4.23 o
   3   1  10       20.36       19.02      1.40 o
   4   1  10      443.61      447.62      4.69 o
   5   1  10      547.13      540.83      7.62 o
   6   1  10       55.24       49.78      2.66 o
   7   1  10       82.98       86.89      3.96 o
   8   1  10       41.44       56.53      4.36 o
   9   1  10        1.38        1.26      2.89 o
  10   1  10       52.48       70.17      6.41 o
 -13   2  10       63.97       73.26      9.69 o
 -12   2  10        0.36        3.65      3.58 o
 -11   2  10       39.61       39.66      7.25 o
 -10   2  10      234.65      218.34      5.55 o
  -9   2  10      812.61      806.61     26.56 o
  -8   2  10      107.35      103.21      4.72 o
  -7   2  10      135.06      124.86      5.03 o
  -6   2  10        4.90        8.08      2.76 o
  -5   2  10      222.49      218.05      3.43 o
  -4   2  10     1427.93     1497.29     29.55 o
  -3   2  10      326.20      273.52      3.11 o
  -2   2  10        4.57        2.08      0.62 o
  -1   2  10       12.97        8.28      1.28 o
   0   2  10        8.28       11.40      1.10 o
   1   2  10     1178.65     1284.10     17.03 o
   2   2  10       36.75       38.77      1.78 o
   3   2  10      229.25      182.72      7.55 o
   4   2  10      687.01      703.08     10.10 o
   5   2  10      181.51      175.07      5.66 o
   6   2  10     2148.34     1995.68     20.98 o
   7   2  10      134.42      128.37      3.36 o
   8   2  10       38.06       44.08      5.50 o
   9   2  10       16.10        7.89      2.48 o
  10   2  10        0.02        2.59     12.37 o
 -12   3  10       71.07       83.00     13.87 o
 -11   3  10      211.65      226.01     12.35 o
 -10   3  10        9.17       22.12      6.26 o
  -9   3  10       16.80       13.84      4.33 o
  -8   3  10      261.30      236.75      8.37 o
  -7   3  10       69.84       57.27      2.68 o
  -6   3  10        1.45        5.77      2.49 o
  -5   3  10       48.37       43.54      1.69 o
  -4   3  10     1298.11     1324.89     17.32 o
  -3   3  10      234.25      249.56     10.33 o
  -2   3  10      215.36      240.77      7.12 o
  -1   3  10      204.44      203.69      6.64 o
   0   3  10       42.97       47.92      2.28 o
   1   3  10     1434.83     1626.10    156.19 o
   2   3  10       87.15      108.52      2.30 o
   3   3  10      282.90      260.62      4.42 o
   4   3  10       33.84       43.66      1.67 o
   5   3  10       45.14       33.33      2.74 o
   6   3  10      232.79      216.07     10.36 o
   7   3  10        2.46       -0.01      2.21 o
   8   3  10        8.14       -0.03      2.38 o
   9   3  10        1.33       -2.96      1.97 o
  10   3  10        8.72        9.98      4.00 o
 -12   4  10       18.76       28.86      8.37 o
 -11   4  10       10.67       11.09      5.12 o
 -10   4  10       82.62       72.54      3.74 o
  -9   4  10      332.56      344.63     20.59 o
  -8   4  10       59.29       46.48      2.58 o
  -7   4  10       22.35       15.66      1.93 o
  -6   4  10      251.39      263.10      7.29 o
  -5   4  10        7.59        9.58      1.42 o
  -4   4  10       90.91       85.57      5.98 o
  -3   4  10      293.41      301.23      4.08 o
  -2   4  10      985.35      969.99     26.43 o
  -1   4  10      262.40      234.95      3.79 o
   0   4  10       35.92       43.23      3.40 o
   1   4  10       22.51       24.63      2.69 o
   2   4  10      250.04      265.31      4.75 o
   3   4  10      193.08      179.29      5.42 o
   4   4  10     1975.57     1973.59     23.63 o
   5   4  10      401.60      410.58      8.45 o
   6   4  10        7.04        9.65      3.03 o
   7   4  10        2.53        7.25      3.70 o
   8   4  10      200.50      187.20      6.51 o
   9   4  10       75.68       70.49      8.11 o
 -11   5  10       20.93       25.79      8.06 o
 -10   5  10        5.92       14.88      4.46 o
  -9   5  10       32.62       48.20      4.27 o
  -8   5  10        0.16        6.19      2.42 o
  -7   5  10      329.98      361.60      8.39 o
  -6   5  10        8.29        8.88      4.45 o
  -5   5  10      193.67      177.08     12.82 o
  -4   5  10      136.48      110.59      5.21 o
  -3   5  10      155.25      137.33      3.01 o
  -2   5  10       49.75       57.33      3.93 o
  -1   5  10     2060.81     2013.38     47.53 o
   0   5  10      363.27      376.23      7.41 o
   1   5  10      236.29      240.97      7.93 o
   2   5  10      391.24      367.23      8.00 o
   3   5  10      679.16      669.71     10.09 o
   4   5  10       33.84       33.16      7.39 o
   5   5  10      241.61      223.44     12.12 o
   6   5  10      138.23      157.51      9.08 o
   7   5  10      143.26      119.58      4.61 o
   8   5  10      293.62      291.27     26.81 o
 -10   6  10       37.43       46.57      9.02 o
  -9   6  10       10.93       11.94      6.57 o
  -8   6  10       24.56       28.76      2.91 o
  -7   6  10      126.11      120.48     10.19 o
  -6   6  10        1.99       20.04      4.06 o
  -5   6  10      137.28      147.78      6.65 o
  -4   6  10      686.98      659.44     18.00 o
  -3   6  10       44.39       45.71     11.40 o
  -2   6  10      130.65      122.08      4.06 o
  -1   6  10      187.34      169.52     14.29 o
   0   6  10      463.31      446.37     47.06 o
   1   6  10        4.60        9.35      5.45 o
   2   6  10      121.10      114.19      6.15 o
   3   6  10        7.59       15.38      7.16 o
   4   6  10       58.98       89.49      6.02 o
   5   6  10      116.15      121.88      4.91 o
   6   6  10       81.66       84.54     12.08 o
   7   6  10      104.44       96.90      9.88 o
  -9   7  10        5.68        7.03      4.03 o
  -8   7  10        0.01        6.89      5.62 o
  -7   7  10       40.46       39.93     10.68 o
  -6   7  10       34.61       24.54      6.70 o
  -5   7  10       31.94       41.81      4.81 o
  -4   7  10        0.09       -2.27      3.52 o
  -3   7  10      115.38      120.20      7.03 o
  -2   7  10        9.55       33.50     11.16 o
  -1   7  10       19.02       17.84      3.72 o
   0   7  10       26.79       27.34      3.68 o
   1   7  10      235.34      229.85     17.37 o
   2   7  10       79.59       97.35      7.87 o
   3   7  10        0.28       10.49     12.38 o
   4   7  10       87.23       75.11      9.29 o
   5   7  10        0.21        7.46     11.87 o
   6   7  10       34.84       26.47      3.61 o
  -7   8  10       10.41       11.78      4.50 o
  -6   8  10        8.65       21.61      3.86 o
  -5   8  10       12.66       10.85      3.76 o
  -4   8  10       20.01       29.45      6.37 o
  -3   8  10       18.94       33.42      5.05 o
  -2   8  10        5.09       13.02      3.00 o
  -1   8  10      157.20      174.32      6.82 o
   0   8  10        2.75        7.36      2.69 o
   1   8  10        1.39        1.56      5.35 o
   2   8  10        1.61        6.66      3.26 o
   3   8  10       28.60       31.12      7.78 o
   4   8  10       22.62       17.28      3.27 o
  -3   9  10       54.06       46.18      7.21 o
  -2   9  10       26.93       41.89     10.67 o
  -1   9  10      102.49      100.65     12.33 o
   0   9  10        0.04       -1.57      3.40 o
 -13   1  11        1.01        4.15      4.12 o
 -12   1  11       65.58       61.97      7.61 o
 -11   1  11       35.06       37.52      6.26 o
 -10   1  11       85.26      102.07      5.56 o
  -9   1  11      153.03      153.41      4.29 o
  -8   1  11      198.46      176.98     10.51 o
  -7   1  11      144.85      133.74      4.76 o
  -6   1  11      239.55      228.21      4.83 o
  -5   1  11       43.36       45.48      3.55 o
  -4   1  11      472.59      492.91     10.83 o
  -3   1  11      887.26      895.05     13.02 o
  -2   1  11      480.95      498.21      4.46 o
  -1   1  11      418.09      448.37     20.87 o
   0   1  11        2.63        7.14      0.85 o
   1   1  11       23.67       14.03      1.04 o
   2   1  11       50.53       73.03      5.27 o
   3   1  11       57.51       70.06      1.61 o
   4   1  11      477.12      458.05      6.90 o
   5   1  11      853.75      783.16      7.96 o
   6   1  11      550.65      503.01     31.85 o
   7   1  11        4.81        6.15      3.18 o
   8   1  11      211.46      211.21     14.58 o
   9   1  11        0.00        0.46      2.80 o
  10   1  11       42.80       15.25      3.39 o
 -13   2  11        5.15        9.46      4.21 o
 -12   2  11      114.55      114.64      5.58 o
 -11   2  11      440.82      442.91     13.15 o
 -10   2  11        7.81       11.16      4.46 o
  -9   2  11       12.65        7.96      2.38 o
  -8   2  11       20.41       14.73      5.62 o
  -7   2  11      704.19      661.62     14.95 o
  -6   2  11      912.62      851.99     11.83 o
  -5   2  11      201.42      162.89      2.87 o
  -4   2  11     1053.58      961.43      9.81 o
  -3   2  11      224.71      250.45      5.90 o
  -2   2  11      537.14      577.90      6.70 o
  -1   2  11       15.15       14.43      1.03 o
   0   2  11     1016.21     1051.63     20.76 o
   1   2  11      896.25      861.61      9.14 o
   2   2  11       24.93       19.78      1.02 o
   3   2  11      116.71      116.41      2.49 o
   4   2  11     1908.39     1871.78     16.94 o
   5   2  11      279.38      257.43      4.33 o
   6   2  11       60.20       47.89      2.35 o
   7   2  11        0.46       -0.93      4.03 o
   8   2  11      149.06      131.96      4.60 o
   9   2  11      182.53      175.23     15.31 o
  10   2  11       81.25       86.93      6.17 o
 -12   3  11        4.01        1.84      4.20 o
 -11   3  11       48.13       61.95     11.64 o
 -10   3  11       30.72       56.07     10.61 o
  -9   3  11      227.04      238.39     13.41 o
  -8   3  11      966.79      954.66     19.86 o
  -7   3  11      554.39      533.25     20.17 o
  -6   3  11        5.85        1.63      1.82 o
  -5   3  11        6.13        8.66      1.09 o
  -4   3  11       49.91       40.69      4.61 o
  -3   3  11       37.85       28.16      1.80 o
  -2   3  11      105.98       96.07      3.29 o
  -1   3  11      251.80      238.54     22.07 o
   0   3  11      354.17      342.51      9.35 o
   1   3  11     2097.84     2343.45    182.40 o
   2   3  11      143.25      150.81      5.19 o
   3   3  11      347.33      328.06      4.93 o
   4   3  11       45.13       39.34      1.55 o
   5   3  11       26.03       21.36      4.10 o
   6   3  11      171.46      178.61      7.16 o
   7   3  11      365.76      349.00     17.28 o
   8   3  11       31.45       42.45      3.22 o
   9   3  11       14.50       27.66     12.21 o
 -12   4  11       17.24       20.16      3.88 o
 -11   4  11      423.11      420.96     10.79 o
 -10   4  11       48.51       46.33      4.11 o
  -9   4  11      245.14      219.23      9.76 o
  -8   4  11      102.77       84.69      9.36 o
  -7   4  11      355.04      300.55      8.50 o
  -6   4  11     1023.98     1035.19     19.06 o
  -5   4  11        0.94       -1.48      1.66 o
  -4   4  11      182.86      209.30     10.24 o
  -3   4  11     2589.41     2616.56     31.17 o
  -2   4  11        6.95        3.55      1.29 o
  -1   4  11        0.72        3.12      1.07 o
   0   4  11      159.30      167.67     22.32 o
   1   4  11       20.19       23.36      1.41 o
   2   4  11       10.52       12.23      4.82 o
   3   4  11       49.98       43.78      2.11 o
   4   4  11        4.68        1.06      1.08 o
   5   4  11        0.02       -3.65      2.92 o
   6   4  11        1.36        7.20      4.24 o
   7   4  11       49.03       50.10      2.91 o
   8   4  11      120.50      114.12      7.27 o
   9   4  11       78.31      102.86      5.57 o
 -11   5  11        3.06       -0.64      6.20 o
 -10   5  11        8.73       15.86      8.37 o
  -9   5  11       74.41       52.94      3.73 o
  -8   5  11       44.93       43.55      7.59 o
  -7   5  11      275.01      242.54      6.74 o
  -6   5  11      107.27       99.86      5.06 o
  -5   5  11        9.27       10.97      2.79 o
  -4   5  11      509.24      477.69      7.52 o
  -3   5  11      117.17      104.74      5.33 o
  -2   5  11      907.36      853.00     13.20 o
  -1   5  11       21.18       22.91      3.47 o
   0   5  11        1.25        0.21      2.54 o
   1   5  11      140.30      148.44     14.07 o
   2   5  11       21.46       15.54      2.74 o
   3   5  11        0.71       -2.47      1.65 o
   4   5  11      186.86      178.46      6.17 o
   5   5  11        9.53        7.89      2.87 o
   6   5  11        0.40        1.14      6.88 o
   7   5  11       24.53       25.48      3.64 o
   8   5  11        8.82       27.02      7.79 o
 -10   6  11        3.77        4.85      2.21 o
  -9   6  11       26.03       31.38      6.76 o
  -8   6  11        5.62        5.63      5.11 o
  -7   6  11       17.21       23.36      3.28 o
  -6   6  11       71.14       91.73      4.12 o
  -5   6  11      179.51      186.95     13.80 o
  -4   6  11        4.76        7.27      2.60 o
  -3   6  11       37.69       41.84      8.21 o
  -2   6  11       44.46       51.60      8.92 o
  -1   6  11       82.83       89.13      9.81 o
   0   6  11       63.05       72.96      6.49 o
   1   6  11        2.26       -1.54      2.37 o
   2   6  11       22.88       29.00      5.55 o
   3   6  11      275.36      275.63     16.00 o
   4   6  11       28.20       31.08      3.56 o
   5   6  11      194.63      200.11     12.06 o
   6   6  11        2.63        9.57      3.51 o
   7   6  11        0.63       -4.53      3.02 o
  -8   7  11       39.46       59.28     11.72 o
  -7   7  11       77.99      101.09      4.38 o
  -6   7  11       30.37       35.87      7.26 o
  -5   7  11       14.87       13.35      2.19 o
  -4   7  11      184.18      203.18     20.69 o
  -3   7  11      113.13      139.09     11.42 o
  -2   7  11      211.47      203.72     11.32 o
  -1   7  11      126.78      136.49     16.84 o
   0   7  11      198.05      162.37      7.14 o
   1   7  11        6.86        0.82      4.23 o
   2   7  11       25.02       42.09      7.06 o
   3   7  11       91.27       95.18     10.56 o
   4   7  11      190.02      197.67      6.55 o
   5   7  11      197.34      223.18      7.22 o
   6   7  11       85.34       69.59      4.63 o
  -6   8  11        7.73        8.00      2.33 o
  -5   8  11       84.52      116.24      7.73 o
  -4   8  11       52.68       66.00     22.05 o
  -3   8  11        0.18        0.54      6.90 o
  -2   8  11       57.35       64.88      4.63 o
  -1   8  11        8.46       15.00      3.47 o
   0   8  11        4.86       17.28      3.00 o
   1   8  11      159.55      178.93      7.03 o
   2   8  11       72.97      118.10      7.38 o
   3   8  11      148.57      150.88     11.69 o
 -13   0  12        4.34        9.37      7.66 o
 -12   0  12        8.54       -1.53      8.03 o
 -11   0  12       37.86        9.14     13.00 o
 -10   0  12      150.54      139.14      6.16 o
  -9   0  12      334.91      333.23     10.95 o
  -8   0  12      365.13      328.77     18.81 o
  -7   0  12      445.88      432.47     12.63 o
  -6   0  12     3749.10     3864.91     86.34 o
  -5   0  12      465.91      442.25      7.26 o
  -4   0  12     2732.14     2785.90     42.38 o
  -3   0  12     1425.74     1390.39     16.81 o
  -2   0  12       28.82       35.69      3.52 o
  -1   0  12      540.69      634.89     26.53 o
   0   0  12      730.68      681.77     14.22 o
   1   0  12     1151.97     1160.94     15.02 o
   2   0  12      365.19      349.93     24.12 o
   3   0  12      463.41      475.70      7.23 o
   4   0  12       98.13       99.46      3.92 o
   5   0  12      674.86      660.58      9.96 o
   6   0  12        0.72        6.72      2.12 o
   7   0  12      320.47      284.08      7.42 o
   8   0  12       24.86       18.23      7.89 o
   9   0  12        2.32       26.03      6.19 o
  10   0  12       11.02       20.22      7.23 o
 -13   1  12      193.23      206.72      7.35 o
 -12   1  12      139.05      161.51      6.09 o
 -11   1  12       68.64       90.53      8.30 o
 -10   1  12      165.89      184.18      5.59 o
  -9   1  12      252.89      256.81     18.19 o
  -8   1  12        5.37        4.11      1.14 o
  -7   1  12      178.71      169.22      5.94 o
  -6   1  12      101.33       80.90      4.07 o
  -5   1  12      372.52      355.11      4.50 o
  -4   1  12      325.76      302.00      6.40 o
  -3   1  12      548.77      511.01      9.01 o
  -2   1  12      221.06      187.90      5.69 o
  -1   1  12      748.42      763.89     19.65 o
   0   1  12      158.44      170.84      5.52 o
   1   1  12      149.64      151.53      4.22 o
   2   1  12       99.03       84.34      2.90 o
   3   1  12        1.13        5.76      1.71 o
   4   1  12     2326.91     2296.27     21.18 o
   5   1  12        5.08        4.36      1.59 o
   6   1  12        0.04        0.54      1.43 o
   7   1  12        1.61        5.31      3.87 o
   8   1  12       11.52       24.22      3.66 o
   9   1  12       92.54       94.57      9.65 o
  10   1  12       21.03       14.71      3.63 o
 -12   2  12        2.40        1.10      2.88 o
 -11   2  12       16.12        9.64      3.24 o
 -10   2  12        6.35        2.90      5.19 o
  -9   2  12        1.59        1.05      2.04 o
  -8   2  12      156.79      142.71      5.29 o
  -7   2  12      335.19      284.92      9.39 o
  -6   2  12      131.42      113.88      4.84 o
  -5   2  12      137.38      131.40      4.26 o
  -4   2  12      191.93      161.41      4.84 o
  -3   2  12       29.44       22.32      3.24 o
  -2   2  12      792.88      859.61      7.96 o
  -1   2  12      131.61      116.33      4.85 o
   0   2  12       25.03       18.78      1.67 o
   1   2  12      751.52      738.45      7.91 o
   2   2  12      182.05      169.62      4.87 o
   3   2  12       12.90       13.05      1.73 o
   4   2  12      133.61      116.84      3.18 o
   5   2  12       29.10       25.55      4.08 o
   6   2  12        2.11        0.18      1.33 o
   7   2  12       39.40       44.56      6.91 o
   8   2  12        0.89       -2.91      1.94 o
   9   2  12        0.13        8.37      2.93 o
 -12   3  12        4.00       22.66      4.93 o
 -11   3  12        0.59        0.71      4.62 o
 -10   3  12       12.73       12.50      3.10 o
  -9   3  12       49.47       47.20      6.09 o
  -8   3  12       15.15       12.31      3.81 o
  -7   3  12      256.83      250.15     10.16 o
  -6   3  12      292.08      295.49      9.93 o
  -5   3  12        0.14        1.37      2.15 o
  -4   3  12        5.33        8.36      1.71 o
  -3   3  12      221.60      208.97      3.67 o
  -2   3  12       28.45       32.83      4.96 o
  -1   3  12      109.48      106.88      7.58 o
   0   3  12       10.98       10.36      1.75 o
   1   3  12     1308.26     1314.16     71.75 o
   2   3  12      576.02      548.79      9.44 o
   3   3  12      573.62      552.73      8.67 o
   4   3  12        3.51        3.14      0.93 o
   5   3  12      436.32      455.05     12.88 o
   6   3  12      184.16      154.97      6.43 o
   7   3  12       40.91       36.91      2.49 o
   8   3  12        1.55        4.64      3.19 o
   9   3  12        0.27       -4.22      2.81 o
 -11   4  12        0.24        8.94      5.29 o
 -10   4  12       65.48       62.13      4.03 o
  -9   4  12       11.20       15.56      5.53 o
  -8   4  12        0.08        6.25      5.22 o
  -7   4  12      577.65      605.15     12.67 o
  -6   4  12       64.32       74.73      5.05 o
  -5   4  12      107.86      101.35      5.71 o
  -4   4  12       93.93       71.97      4.48 o
  -3   4  12      746.85      746.41     11.65 o
  -2   4  12      347.87      352.90      8.82 o
  -1   4  12       12.27       17.23      5.64 o
   0   4  12      516.62      600.78     48.54 o
   1   4  12     1329.75     1432.32    146.43 o
   2   4  12      150.52      139.42      9.12 o
   3   4  12       44.10       43.81      5.16 o
   4   4  12      285.88      295.04      5.87 o
   5   4  12        7.60        9.83      4.62 o
   6   4  12      153.72      153.87      4.28 o
   7   4  12       24.60       26.76      6.28 o
   8   4  12      136.64      138.67      8.12 o
 -11   5  12       86.28       97.45      5.21 o
 -10   5  12      182.39      189.81     16.13 o
  -9   5  12        2.32       -2.19      5.21 o
  -8   5  12        1.43        0.19      5.46 o
  -7   5  12       20.23       13.69      4.49 o
  -6   5  12       38.63       38.06      2.83 o
  -5   5  12       43.13       47.37      6.97 o
  -4   5  12      136.92      133.39      4.92 o
  -3   5  12      846.77      789.27     10.45 o
  -2   5  12       46.38       57.17      9.55 o
  -1   5  12       30.12       38.48      4.30 o
   0   5  12        0.04       -0.95      0.85 o
   1   5  12      305.99      414.62     46.49 o
   2   5  12      177.91      189.23      4.97 o
   3   5  12      169.67      168.50      4.25 o
   4   5  12      108.63      110.90      5.21 o
   5   5  12      463.50      452.93     16.94 o
   6   5  12       38.56       52.65     11.95 o
   7   5  12       46.51       45.88      3.65 o
   8   5  12      211.98      219.00     24.87 o
  -9   6  12       21.41       18.06      4.14 o
  -8   6  12       13.14       16.03      5.73 o
  -7   6  12       90.95       87.09      6.61 o
  -6   6  12       23.25       13.97      3.44 o
  -5   6  12      282.17      264.79      8.08 o
  -4   6  12       59.98       77.98      9.85 o
  -3   6  12      314.56      304.63      9.23 o
  -2   6  12       96.73      102.60      3.89 o
  -1   6  12      385.77      405.47     11.01 o
   0   6  12      121.00      134.41      6.96 o
   1   6  12       23.94       17.12      2.46 o
   2   6  12      347.64      349.34     30.76 o
   3   6  12       30.93       28.16      2.64 o
   4   6  12       91.72       97.62     17.27 o
   5   6  12       29.39       42.43     10.09 o
   6   6  12       94.04      112.82     12.45 o
  -8   7  12        0.62       12.38      4.85 o
  -7   7  12       13.60       20.90      8.05 o
  -6   7  12        9.64       -2.64      2.64 o
  -5   7  12       58.98       58.65      4.52 o
  -4   7  12       89.31       85.03      4.81 o
  -3   7  12        4.39        8.82      2.53 o
  -2   7  12        3.14        7.38      7.23 o
  -1   7  12        0.25       -3.29      2.19 o
   0   7  12       35.23       24.45      4.68 o
   1   7  12      170.35      169.00     17.78 o
   2   7  12       36.72       33.01      3.16 o
   3   7  12        0.24       -0.71      5.32 o
   4   7  12       88.61       70.07      7.54 o
   5   7  12       12.66       18.84      6.73 o
  -6   8  12        1.72        9.78      4.80 o
  -5   8  12       41.43       48.67      6.62 o
  -4   8  12        6.68        8.49      5.02 o
  -3   8  12        1.37       35.08     19.21 o
  -2   8  12        3.94        1.03      3.62 o
  -1   8  12       93.22      103.98     14.73 o
   0   8  12       17.44       24.52      4.72 o
   1   8  12        3.13       -3.84      4.85 o
   2   8  12       64.30       58.18      9.35 o
   3   8  12        0.39        6.89     11.07 o
 -12   1  13        4.28        9.42      9.26 o
 -11   1  13        3.12        4.87      3.36 o
 -10   1  13        0.06       -1.03      5.33 o
  -9   1  13       99.72       97.08      6.25 o
  -8   1  13       62.36       56.99      5.22 o
  -7   1  13       61.93       56.45      2.36 o
  -6   1  13     1684.43     1741.79     25.19 o
  -5   1  13      401.73      376.91      4.80 o
  -4   1  13      142.98      139.77      3.18 o
  -3   1  13      185.01      155.85      2.18 o
  -2   1  13       34.42       41.45      5.43 o
  -1   1  13      417.42      459.68      6.01 o
   0   1  13      226.92      247.48      5.61 o
   1   1  13      697.53      661.89      9.81 o
   2   1  13       44.09       38.37      3.17 o
   3   1  13       10.60       15.34      1.17 o
   4   1  13     1058.39     1031.19     21.45 o
   5   1  13        7.75        8.08      1.70 o
   6   1  13       26.74       30.50      4.50 o
   7   1  13        9.68       14.04      3.50 o
   8   1  13      105.00      116.42      6.84 o
   9   1  13       51.44       53.12     16.65 o
 -12   2  13        1.68        7.54      4.30 o
 -11   2  13       21.34       29.38      8.21 o
 -10   2  13      427.58      429.47     17.49 o
  -9   2  13      257.51      245.43      7.58 o
  -8   2  13      308.44      314.03     16.38 o
  -7   2  13       35.45       32.39      1.60 o
  -6   2  13        1.97        5.68      1.43 o
  -5   2  13      102.61       97.13      3.41 o
  -4   2  13       49.82       48.39      2.42 o
  -3   2  13      686.09      668.30     10.96 o
  -2   2  13     1096.80     1121.23     16.47 o
  -1   2  13       61.05       60.52      5.36 o
   0   2  13       36.91       38.91      0.95 o
   1   2  13        2.70        3.11      1.17 o
   2   2  13      128.06      122.57      2.31 o
   3   2  13      718.80      698.33      8.69 o
   4   2  13        1.55        0.64      1.56 o
   5   2  13       86.98       79.11      5.26 o
   6   2  13      427.72      416.55      7.04 o
   7   2  13       71.57       62.90      9.20 o
   8   2  13       50.16       71.89     10.19 o
   9   2  13       55.56       43.94     12.35 o
 -12   3  13       28.42       24.43      6.37 o
 -11   3  13      809.23      826.18     21.55 o
 -10   3  13       30.32       16.85      3.33 o
  -9   3  13      213.82      206.60     11.62 o
  -8   3  13       22.21       28.09      3.73 o
  -7   3  13      548.49      524.74      7.64 o
  -6   3  13      241.83      229.60      7.34 o
  -5   3  13      116.63      105.65      3.39 o
  -4   3  13      692.31      651.68      8.36 o
  -3   3  13       48.36       39.07      1.63 o
  -2   3  13      160.22      131.53      4.69 o
  -1   3  13       17.36       24.02      3.25 o
   0   3  13      549.30      514.46      6.95 o
   1   3  13      456.57      490.89     10.01 o
   2   3  13      375.23      369.64     16.87 o
   3   3  13      819.02      830.67     12.57 o
   4   3  13      127.83      119.86      6.08 o
   5   3  13       21.82       24.94      5.09 o
   6   3  13        0.07       -3.12      2.44 o
   7   3  13       15.60       19.90      7.66 o
   8   3  13       14.48       11.54      3.05 o
 -11   4  13      237.20      283.55     20.84 o
 -10   4  13        4.52        0.98      7.17 o
  -9   4  13      124.36      147.82      5.27 o
  -8   4  13       52.18       51.48      6.22 o
  -7   4  13        6.49       -0.43      2.44 o
  -6   4  13      317.43      312.26      5.51 o
  -5   4  13        0.44        1.34      3.91 o
  -4   4  13      165.30      158.92      3.70 o
  -3   4  13     1229.97     1184.60     17.71 o
  -2   4  13     1032.29      960.77     19.16 o
  -1   4  13        0.03       -0.77      2.21 o
   0   4  13      191.96      208.96     19.42 o
   1   4  13      400.82      447.49     38.44 o
   2   4  13      274.39      240.84      8.24 o
   3   4  13       70.51       77.20     36.26 o
   4   4  13       97.06      116.14      4.93 o
   5   4  13       15.38       23.10      4.93 o
   6   4  13       48.79       66.81      8.35 o
   7   4  13      240.06      240.43      9.54 o
   8   4  13       27.95       16.81     10.00 o
 -10   5  13        4.68        0.81      5.57 o
  -9   5  13       17.45       18.07      5.76 o
  -8   5  13       35.74       38.12      5.79 o
  -7   5  13       11.00        7.35      5.68 o
  -6   5  13      105.77       96.20      6.25 o
  -5   5  13       53.69       54.79      3.94 o
  -4   5  13        5.76       12.23      2.41 o
  -3   5  13        3.89        0.50      2.89 o
  -2   5  13      218.10      207.42      7.15 o
  -1   5  13       86.01       92.66      7.67 o
   0   5  13       65.24       61.22      3.78 o
   1   5  13       79.77       86.36      3.03 o
   2   5  13      315.21      266.29     20.62 o
   3   5  13       72.92       58.03      4.61 o
   4   5  13       30.53       17.24      2.60 o
   5   5  13       20.13       30.73      6.71 o
   6   5  13        0.05       10.93      5.57 o
   7   5  13      225.64      268.46      9.93 o
  -9   6  13       30.80       35.13      4.68 o
  -8   6  13        0.33        0.00      5.23 o
  -7   6  13       55.13       69.83     14.11 o
  -6   6  13       55.75       60.41      6.47 o
  -5   6  13       14.12       15.90      8.40 o
  -4   6  13      173.89      174.60     27.81 o
  -3   6  13       83.26       88.91      4.88 o
  -2   6  13       28.95       32.98      2.35 o
  -1   6  13        0.06       -3.00      2.00 o
   0   6  13       38.22       34.02      2.89 o
   1   6  13        1.04        3.37      2.96 o
   2   6  13       30.09       24.17     12.02 o
   3   6  13       11.07        7.46      2.34 o
   4   6  13       19.35       12.27      2.51 o
   5   6  13       82.11       79.53      5.25 o
   6   6  13       61.78       53.68      9.69 o
  -8   7  13        6.69       11.92      6.39 o
  -7   7  13        1.49        4.14      2.92 o
  -6   7  13      179.02      161.36      7.71 o
  -5   7  13      339.79      342.97     14.69 o
  -4   7  13       88.26       87.59      5.00 o
  -3   7  13        0.10        2.79      6.73 o
  -2   7  13        1.25       -0.25      2.31 o
  -1   7  13       67.32       83.83      9.25 o
   0   7  13       49.64       49.43      6.42 o
   1   7  13        4.54       13.28      8.36 o
   2   7  13      162.00      176.52      9.18 o
   3   7  13       82.71       59.30     10.15 o
   4   7  13        6.16       13.55      4.82 o
  -5   8  13        3.20       13.66     11.22 o
  -4   8  13       78.13      103.91     13.89 o
  -3   8  13      112.85      117.93     11.99 o
  -2   8  13        2.49        5.51      3.27 o
  -1   8  13       52.41       57.89     12.24 o
   0   8  13      271.34      297.42     16.60 o
   1   8  13       91.84       87.44     14.20 o
   2   8  13        6.05        5.34      7.29 o
 -12   0  14       71.88       70.23      6.82 o
 -11   0  14        8.13        8.69      3.18 o
 -10   0  14       89.31      110.71      5.64 o
  -9   0  14       32.38       39.38      4.89 o
  -8   0  14       21.49       25.13      8.72 o
  -7   0  14       23.61       22.21      4.59 o
  -6   0  14      467.96      455.26      8.35 o
  -5   0  14     1387.20     1281.71     17.81 o
  -4   0  14     1958.74     1902.31     48.89 o
  -3   0  14      210.73      205.74      7.30 o
  -2   0  14        3.28        1.77      4.22 o
  -1   0  14       32.65        7.94      8.03 o
   0   0  14        7.82       12.89      2.18 o
   1   0  14     1171.90     1258.66     23.29 o
   2   0  14      264.17      261.15      4.47 o
   3   0  14     2645.87     2667.03     38.34 o
   4   0  14     4535.31     4389.78    189.71 o
   5   0  14      197.44      181.55      4.55 o
   6   0  14        7.25       12.12      7.65 o
   7   0  14       37.06       42.35      3.48 o
   8   0  14       44.91       52.95      7.59 o
   9   0  14       67.75       45.76      6.88 o
 -12   1  14       16.34       18.98     11.10 o
 -11   1  14       64.73       71.78      9.44 o
 -10   1  14       75.99       75.16      4.12 o
  -9   1  14      610.20      636.28     19.32 o
  -8   1  14      294.37      276.91      7.87 o
  -7   1  14      228.07      218.36      4.98 o
  -6   1  14       39.56       49.21      6.58 o
  -5   1  14      165.53      161.90      5.18 o
  -4   1  14       19.59       20.39      0.96 o
  -3   1  14      136.60      128.33      3.53 o
  -2   1  14      397.85      372.46     12.72 o
  -1   1  14      805.32      776.93      8.34 o
   0   1  14      108.03      101.85      5.77 o
   1   1  14      210.80      215.71      3.42 o
   2   1  14      707.82      681.44      7.29 o
   3   1  14      198.86      186.08      4.23 o
   4   1  14      423.27      377.22      5.34 o
   5   1  14        2.74       -1.13      3.19 o
   6   1  14      154.44      164.79      4.43 o
   7   1  14      144.37      117.22     10.50 o
   8   1  14       19.39       20.53      3.33 o
   9   1  14       81.70       71.82      8.81 o
 -12   2  14       11.45       13.89      5.40 o
 -11   2  14       13.21        2.61      3.32 o
 -10   2  14       19.39       24.18      8.76 o
  -9   2  14        6.62       10.17      2.74 o
  -8   2  14       11.69       18.53      1.86 o
  -7   2  14        7.20       11.23      3.04 o
  -6   2  14      857.15      795.98     18.31 o
  -5   2  14      126.68      118.90      3.79 o
  -4   2  14       58.59       42.07      2.82 o
  -3   2  14       28.32       24.71      3.74 o
  -2   2  14      262.63      254.04     16.88 o
  -1   2  14      591.85      566.77      8.29 o
   0   2  14        5.92        3.86      5.74 o
   1   2  14      223.79      218.97      8.33 o
   2   2  14        0.13        1.52      0.76 o
   3   2  14        3.99        3.46      0.78 o
   4   2  14        0.21        2.41      0.87 o
   5   2  14       62.21       70.84      2.52 o
   6   2  14       11.24        7.94      4.01 o
   7   2  14        1.86        5.33      5.33 o
   8   2  14       12.52       10.04      2.85 o
 -12   3  14        2.25        7.59      7.60 o
 -11   3  14       30.44       26.82      8.14 o
 -10   3  14       49.00       62.43      4.92 o
  -9   3  14      201.41      192.14      5.85 o
  -8   3  14        0.02        0.13      1.86 o
  -7   3  14       44.68       37.70      4.55 o
  -6   3  14      387.41      390.84     12.43 o
  -5   3  14      547.20      549.95     10.74 o
  -4   3  14      254.23      243.20      6.80 o
  -3   3  14      378.82      365.94      5.18 o
  -2   3  14       16.03       17.38      3.15 o
  -1   3  14        6.97        7.79      2.21 o
   0   3  14       62.08       57.43      2.22 o
   1   3  14      187.79      185.95      3.12 o
   2   3  14       43.81       44.27      3.18 o
   3   3  14       96.92       98.92     35.05 o
   4   3  14       11.14        5.47      1.50 o
   5   3  14      108.61       88.76      5.48 o
   6   3  14       10.12       13.11      4.06 o
   7   3  14        9.20       23.30     10.36 o
   8   3  14        7.26       12.06      3.97 o
 -11   4  14       14.25       31.61      4.88 o
 -10   4  14       56.21       63.55      4.30 o
  -9   4  14      252.60      224.87      8.91 o
  -8   4  14       99.31      108.19      3.96 o
  -7   4  14      149.15      141.72      4.52 o
  -6   4  14       14.55       13.89      4.09 o
  -5   4  14       21.09       20.34      4.53 o
  -4   4  14      200.72      173.84      3.23 o
  -3   4  14       87.92       84.41      2.84 o
  -2   4  14       17.33       15.91      1.95 o
  -1   4  14       70.30       62.65      5.16 o
   0   4  14      157.72      198.45      7.69 o
   1   4  14      203.51      233.21     17.20 o
   2   4  14     1023.62      948.51     51.60 o
   3   4  14      204.99      216.06      5.74 o
   4   4  14        7.28        1.42      4.88 o
   5   4  14       54.37       41.59      5.17 o
   6   4  14        0.20        6.35      2.36 o
   7   4  14       18.06       23.80      3.21 o
 -10   5  14       83.43       80.66      9.87 o
  -9   5  14       15.69        0.68      2.44 o
  -8   5  14      244.05      255.51     12.56 o
  -7   5  14       96.37       91.75      3.77 o
  -6   5  14       69.94       67.22      6.84 o
  -5   5  14       55.25       58.77      5.24 o
  -4   5  14        0.31       -0.53      1.68 o
  -3   5  14      111.98      108.68     10.47 o
  -2   5  14      213.23      233.14     11.29 o
  -1   5  14      337.76      335.54     14.08 o
   0   5  14       41.68       47.71      5.85 o
   1   5  14        2.84        3.61      3.37 o
   2   5  14        1.77        6.28      3.56 o
   3   5  14        8.96        8.50      3.80 o
   4   5  14      113.15      126.36     10.48 o
   5   5  14      231.46      212.94      7.01 o
   6   5  14      137.09      143.06      5.95 o
  -9   6  14        0.83       -4.04      2.69 o
  -8   6  14       48.26       40.76      3.44 o
  -7   6  14        4.07        9.63      4.31 o
  -6   6  14       10.87        5.59      5.08 o
  -5   6  14       54.84       57.64      3.53 o
  -4   6  14      469.27      451.28     20.95 o
  -3   6  14       97.74       98.23      6.20 o
  -2   6  14      151.97      142.44     13.78 o
  -1   6  14       25.01       22.74      6.20 o
   0   6  14       24.32       42.49      7.46 o
   1   6  14        9.52        7.77      3.47 o
   2   6  14       13.40       12.10      2.54 o
   3   6  14       51.24       46.72      4.70 o
   4   6  14       92.89       78.38      5.14 o
   5   6  14        0.18        4.08      6.22 o
  -7   7  14        1.04       10.27      4.48 o
  -6   7  14       28.75        9.10      2.79 o
  -5   7  14        2.99        4.28      2.98 o
  -4   7  14        2.02        3.85      6.03 o
  -3   7  14       33.86       32.52      2.58 o
  -2   7  14        2.47        2.96      2.37 o
  -1   7  14       74.08       80.34     11.43 o
   0   7  14       44.40       63.99     12.00 o
   1   7  14      104.78      113.34      8.31 o
   2   7  14       11.54       19.06      3.47 o
   3   7  14       72.10       75.28     13.46 o
   4   7  14        4.41       10.64     14.53 o
  -4   8  14       53.71       69.44      5.75 o
  -3   8  14       33.51       36.66     12.74 o
  -2   8  14        0.32       20.42     13.14 o
  -1   8  14       61.64       93.91     12.85 o
   0   8  14       23.74       11.86      3.64 o
 -12   1  15       57.22       45.70      4.48 o
 -11   1  15       33.98       50.45      6.54 o
 -10   1  15        0.60       -0.12      3.14 o
  -9   1  15        1.39       11.84      3.31 o
  -8   1  15      438.50      416.38      7.20 o
  -7   1  15        3.18        5.55      3.40 o
  -6   1  15      101.38       90.54      3.70 o
  -5   1  15      122.79      122.07      7.24 o
  -4   1  15      712.12      729.83     18.31 o
  -3   1  15      142.72      141.35      3.00 o
  -2   1  15      309.34      326.14     12.95 o
  -1   1  15        1.01       28.22     13.17 o
   0   1  15      370.05      366.81      8.91 o
   1   1  15       11.48        7.15      3.69 o
   2   1  15       15.44       18.75      1.45 o
   3   1  15      707.08      702.13     14.29 o
   4   1  15       67.17       55.28      2.05 o
   5   1  15       32.08       26.72      4.35 o
   6   1  15       11.59       13.47      2.31 o
   7   1  15       22.45       25.35      2.88 o
   8   1  15        0.00        2.80      2.50 o
 -12   2  15        5.02       10.15      4.86 o
 -11   2  15       60.57       59.58      6.05 o
 -10   2  15      122.44      135.83     20.09 o
  -9   2  15      278.73      283.73      6.79 o
  -8   2  15       46.70       48.67      6.15 o
  -7   2  15      373.85      392.73     13.66 o
  -6   2  15      170.53      180.19      6.05 o
  -5   2  15      101.09      100.19      6.33 o
  -4   2  15      273.39      260.41      4.12 o
  -3   2  15       61.51       64.34      3.40 o
  -2   2  15       15.77       14.59      1.27 o
  -1   2  15      856.02      830.74     12.58 o
   0   2  15     2161.11     2142.85     34.70 o
   1   2  15      359.13      357.55      5.42 o
   2   2  15       30.54       33.42      1.99 o
   3   2  15       39.84       35.88      2.52 o
   4   2  15       19.61       22.13      1.49 o
   5   2  15        0.80        1.72      1.99 o
   6   2  15       10.14       11.61      6.63 o
   7   2  15       75.59       64.55      6.78 o
   8   2  15       67.25       66.69      3.83 o
 -11   3  15      190.64      183.06     15.10 o
 -10   3  15        2.56       11.49      3.17 o
  -9   3  15       94.20       85.77      9.08 o
  -8   3  15      171.05      172.34      9.95 o
  -7   3  15        8.59        8.84      1.94 o
  -6   3  15      852.50      804.11     16.21 o
  -5   3  15        0.14        2.96      2.83 o
  -4   3  15        4.53        0.39      2.49 o
  -3   3  15      933.79      893.43     18.13 o
  -2   3  15      301.86      307.65      6.81 o
  -1   3  15      178.87      174.46      4.15 o
   0   3  15       79.17       64.08      1.55 o
   1   3  15      142.70      124.00      2.65 o
   2   3  15      775.82      771.45     14.39 o
   3   3  15      144.76      157.51      6.92 o
   4   3  15      127.21      148.79     12.28 o
   5   3  15       35.12       39.00      3.82 o
   6   3  15        7.93        9.00      4.63 o
   7   3  15       34.54       56.74     14.66 o
 -11   4  15       25.04       33.70      4.53 o
 -10   4  15       55.17       48.21     10.24 o
  -9   4  15        3.83        9.74      4.08 o
  -8   4  15      112.70       88.19      7.06 o
  -7   4  15      125.62      106.09      6.57 o
  -6   4  15      105.28      115.55      7.54 o
  -5   4  15      242.23      231.45      9.93 o
  -4   4  15       27.08       20.13      3.16 o
  -3   4  15       63.04       52.32      2.10 o
  -2   4  15       26.51       24.84      4.58 o
  -1   4  15        0.02        5.53      3.09 o
   0   4  15      277.38      298.17     30.30 o
   1   4  15      115.69      104.23      6.87 o
   2   4  15        2.90        4.67      5.96 o
   3   4  15        6.69        2.27      2.07 o
   4   4  15       76.56       84.14      8.23 o
   5   4  15      100.76      105.35      6.58 o
   6   4  15      196.68      226.01      6.71 o
   7   4  15      262.18      297.24     28.10 o
 -10   5  15        3.59        1.62      4.72 o
  -9   5  15        9.65        9.79      6.52 o
  -8   5  15        1.00        2.69      2.68 o
  -7   5  15        1.51        2.53      2.19 o
  -6   5  15      128.16      134.50      9.08 o
  -5   5  15       84.90       94.88     14.63 o
  -4   5  15       38.37       27.77      4.55 o
  -3   5  15       78.82       73.82      4.24 o
  -2   5  15      128.99      116.54      8.52 o
  -1   5  15      148.29      152.02     13.20 o
   0   5  15      140.14      150.85     24.38 o
   1   5  15       53.54       45.99      4.40 o
   2   5  15        8.54        4.32      1.82 o
   3   5  15        0.00       10.61      5.01 o
   4   5  15        0.20        1.75      7.60 o
   5   5  15       17.35       25.69      3.20 o
   6   5  15       34.70       42.10      5.16 o
  -8   6  15       65.27       68.49      6.17 o
  -7   6  15        1.89       15.20      4.86 o
  -6   6  15       41.15       48.82      4.71 o
  -5   6  15      192.89      191.42      5.75 o
  -4   6  15       39.12       38.17      4.51 o
  -3   6  15        6.46       13.53      5.41 o
  -2   6  15       16.05       14.66      3.39 o
  -1   6  15      168.02      200.33     16.34 o
   0   6  15       37.32       47.04      7.01 o
   1   6  15        0.64       13.88      8.83 o
   2   6  15        0.28        9.15      8.02 o
   3   6  15       11.24       11.27      6.24 o
   4   6  15        3.90        2.04      4.28 o
   5   6  15       37.84       38.83      9.49 o
  -6   7  15        2.41        6.67      7.95 o
  -5   7  15      269.11      258.50      9.87 o
  -4   7  15      114.34      102.10     13.10 o
  -3   7  15      187.71      212.49     18.17 o
  -2   7  15        7.90        7.08      8.98 o
  -1   7  15        6.56       -0.24      2.59 o
   0   7  15       40.99       50.07      8.30 o
   1   7  15        9.19       10.91     16.06 o
   2   7  15       56.18       66.94      8.48 o
   3   7  15       59.74       78.29     10.14 o
 -12   0  16       93.31       94.09      8.54 o
 -11   0  16      148.50      137.31     34.48 o
 -10   0  16       24.64       36.57     10.91 o
  -9   0  16        3.06        8.78      8.75 o
  -8   0  16      930.26      965.00     21.08 o
  -7   0  16      227.32      212.53      7.63 o
  -6   0  16       25.25       24.25      1.75 o
  -5   0  16      792.98      760.12     27.28 o
  -4   0  16     1165.34     1121.03     30.85 o
  -3   0  16       98.18       74.08     16.44 o
  -2   0  16      522.09      507.10     13.11 o
  -1   0  16      266.79      279.82      7.11 o
   0   0  16       54.29       56.87     15.14 o
   1   0  16      146.68      156.10     14.22 o
   2   0  16     2062.67     1899.55     25.73 o
   3   0  16      138.10      129.22      5.14 o
   4   0  16      517.86      478.66     11.93 o
   5   0  16      174.78      174.81      6.42 o
   6   0  16      229.27      230.60      7.43 o
   7   0  16       80.91       97.87      5.16 o
   8   0  16        4.37       -2.71      3.86 o
 -12   1  16       19.34       31.30      6.72 o
 -11   1  16        0.90        6.16      7.06 o
 -10   1  16        3.97       14.78      6.35 o
  -9   1  16      156.51      165.97      5.13 o
  -8   1  16       95.39       94.28      7.35 o
  -7   1  16      141.43      132.62      3.33 o
  -6   1  16       99.53       97.84      3.69 o
  -5   1  16      711.88      694.93      8.85 o
  -4   1  16      125.08      121.00      4.27 o
  -3   1  16      106.12       95.69      3.97 o
  -2   1  16      303.40      295.76     14.02 o
  -1   1  16        0.88        7.58      5.78 o
   0   1  16      521.47      581.06      8.56 o
   1   1  16     1043.63     1020.33     29.75 o
   2   1  16        3.89        4.00      0.77 o
   3   1  16      588.08      583.39     14.80 o
   4   1  16      274.52      245.88      8.56 o
   5   1  16       75.57       80.46      8.31 o
   6   1  16        0.85        7.19      9.07 o
   7   1  16      123.91      127.71      8.53 o
   8   1  16      188.89      209.88     16.53 o
 -11   2  16       30.88       48.25      5.54 o
 -10   2  16        0.86        3.27      4.92 o
  -9   2  16        1.64        8.48      3.74 o
  -8   2  16        0.04       -2.28      3.86 o
  -7   2  16       83.59       88.59      5.42 o
  -6   2  16       19.73       21.58      3.15 o
  -5   2  16       69.11       66.00      7.18 o
  -4   2  16      830.28      818.52     10.35 o
  -3   2  16       34.63       21.91      3.71 o
  -2   2  16      257.03      233.45     10.16 o
  -1   2  16       63.24       57.94      4.14 o
   0   2  16        2.81        7.62      6.79 o
   1   2  16      167.25      169.57      5.61 o
   2   2  16       19.06       15.62      3.17 o
   3   2  16      211.13      205.54      4.74 o
   4   2  16      163.27      182.60      4.79 o
   5   2  16        3.24        6.06      3.24 o
   6   2  16        2.45        1.85      4.87 o
   7   2  16       29.45       26.40      3.40 o
 -11   3  16       31.60       35.41      4.17 o
 -10   3  16        0.42        0.40      5.40 o
  -9   3  16       44.41       42.68      4.06 o
  -8   3  16       42.27       40.07      5.73 o
  -7   3  16        0.42        1.06      3.00 o
  -6   3  16       63.42       61.03      8.78 o
  -5   3  16      231.30      225.72      6.05 o
  -4   3  16        6.04        1.58      5.79 o
  -3   3  16        9.48        8.40      2.10 o
  -2   3  16       12.09       15.97      2.48 o
  -1   3  16      123.96      122.75     25.30 o
   0   3  16        5.23        2.41      2.82 o
   1   3  16      203.58      184.92      6.16 o
   2   3  16       15.19       12.69      1.79 o
   3   3  16       38.39       43.27      6.43 o
   4   3  16      120.47       92.04      3.81 o
   5   3  16      113.21      113.90     12.01 o
   6   3  16       96.88      107.87      8.94 o
   7   3  16       23.84       20.43      4.09 o
 -10   4  16       99.56      101.15     14.50 o
  -9   4  16      235.37      260.87     13.91 o
  -8   4  16       20.85       37.07      3.97 o
  -7   4  16       12.72       12.72      6.66 o
  -6   4  16       89.26       83.24      6.46 o
  -5   4  16        1.30        4.06      3.36 o
  -4   4  16      139.16      124.54      6.46 o
  -3   4  16       62.84       63.07      2.68 o
  -2   4  16       42.42       40.82      3.01 o
  -1   4  16       52.65       60.16      9.03 o
   0   4  16       18.28       16.53      3.08 o
   1   4  16      190.58      195.11     17.02 o
   2   4  16      177.94      156.40     21.78 o
   3   4  16       52.76       62.65      3.47 o
   4   4  16      109.53      125.97      5.34 o
   5   4  16        1.40       -3.96      2.64 o
   6   4  16       13.94       18.07      3.79 o
  -9   5  16       20.41       25.24      5.52 o
  -8   5  16       99.05       79.50      8.87 o
  -7   5  16      102.36      104.16     13.47 o
  -6   5  16       18.28       20.10      4.18 o
  -5   5  16       54.85       63.28      3.63 o
  -4   5  16      325.27      324.86     13.00 o
  -3   5  16        0.08        5.13      3.31 o
  -2   5  16       18.57       25.06      4.96 o
  -1   5  16       10.61        8.18      2.98 o
   0   5  16      193.06      214.02     20.01 o
   1   5  16       58.58       80.48      7.42 o
   2   5  16       86.87      104.14      4.20 o
   3   5  16        0.03        3.19      3.32 o
   4   5  16        1.08        0.07      3.88 o
   5   5  16       37.55       36.44      3.41 o
  -8   6  16       65.21       61.21     15.80 o
  -7   6  16      129.44      166.43      8.44 o
  -6   6  16       10.86        0.27      4.34 o
  -5   6  16       40.33       50.79      8.93 o
  -4   6  16        8.44       15.87      3.70 o
  -3   6  16       59.96       64.06      7.67 o
  -2   6  16       27.71       38.59      5.96 o
  -1   6  16      163.72      178.34     16.68 o
   0   6  16        9.56        8.93     12.83 o
   1   6  16        0.12        0.04      3.87 o
   2   6  16       13.67       17.63     10.34 o
   3   6  16       23.48       40.92      3.54 o
   4   6  16      126.02      147.76     14.37 o
  -6   7  16        0.16        4.04      5.70 o
  -5   7  16        5.84       10.58      5.55 o
  -4   7  16       58.05       68.36      6.52 o
  -3   7  16        1.68        2.75      9.47 o
  -2   7  16      117.96      134.09      9.97 o
  -1   7  16       20.49       19.62      7.30 o
   0   7  16       22.01       15.03      6.27 o
   1   7  16        2.60        8.49      5.79 o
   2   7  16        5.77       11.83      4.53 o
 -11   1  17       22.82       12.96      5.91 o
 -10   1  17       92.12      112.42      9.68 o
  -9   1  17        8.84       18.34      8.06 o
  -8   1  17        6.72        7.23      3.53 o
  -7   1  17       74.90       64.68      9.63 o
  -6   1  17      142.82      115.94      4.14 o
  -5   1  17       16.56       17.81      2.01 o
  -4   1  17       13.56       10.00      3.12 o
  -3   1  17      654.72      614.59     21.27 o
  -2   1  17       21.79       11.48      5.58 o
  -1   1  17       78.25       83.77      3.45 o
   0   1  17       41.66       72.24      3.71 o
   1   1  17      165.40      184.67      5.91 o
   2   1  17     1194.47     1239.59     24.17 o
   3   1  17      203.21      192.56      3.75 o
   4   1  17       97.76       92.77      4.54 o
   5   1  17       12.88       29.45      4.61 o
   6   1  17       33.81       44.45      3.16 o
   7   1  17        1.30        2.68      6.11 o
 -11   2  17      297.65      277.74     28.52 o
 -10   2  17        1.25       -3.31      5.43 o
  -9   2  17        7.29        6.73      5.24 o
  -8   2  17       66.98       77.08      4.10 o
  -7   2  17      245.91      255.29     14.47 o
  -6   2  17       40.76       42.77      6.76 o
  -5   2  17       25.12       29.21      1.63 o
  -4   2  17       98.76       94.45      6.34 o
  -3   2  17      234.07      221.25      4.84 o
  -2   2  17      225.26      217.92     15.74 o
  -1   2  17       81.23       78.62      5.43 o
   0   2  17       86.19       71.02      7.04 o
   1   2  17      362.01      353.03     15.61 o
   2   2  17      634.22      658.88     14.45 o
   3   2  17      169.81      184.68     14.19 o
   4   2  17       32.01       39.88      2.47 o
   5   2  17       21.24       13.71      7.95 o
   6   2  17        2.67        2.20      8.75 o
   7   2  17       18.02       17.95      5.24 o
 -11   3  17        5.99        3.64      6.74 o
 -10   3  17       71.04       74.53     13.56 o
  -9   3  17      102.64      103.78      6.26 o
  -8   3  17      322.76      335.63      7.76 o
  -7   3  17       59.13       62.43      4.15 o
  -6   3  17      146.21      127.50      5.67 o
  -5   3  17       86.52       81.17      4.74 o
  -4   3  17        1.59       -0.19      1.18 o
  -3   3  17       48.66       47.88      3.21 o
  -2   3  17      169.91      171.88     18.11 o
  -1   3  17      350.29      364.22     21.03 o
   0   3  17      756.21      807.73     23.91 o
   1   3  17      188.15      190.31      6.97 o
   2   3  17       35.96       35.56      2.14 o
   3   3  17       49.85       63.14      3.15 o
   4   3  17       56.11       53.25      7.26 o
   5   3  17       29.34       31.58      2.52 o
   6   3  17      207.55      244.06     15.35 o
 -10   4  17        0.77        5.04      3.08 o
  -9   4  17       32.32       34.68      4.66 o
  -8   4  17       76.56       87.93      5.79 o
  -7   4  17       16.76       22.17      7.51 o
  -6   4  17      129.32      136.13      5.62 o
  -5   4  17      223.40      224.92      7.47 o
  -4   4  17        0.22       -1.51      2.59 o
  -3   4  17      199.15      208.92      8.48 o
  -2   4  17       23.35       31.19      8.97 o
  -1   4  17       13.92       24.77      6.92 o
   0   4  17       34.12       40.09      6.79 o
   1   4  17       35.80       31.02      2.46 o
   2   4  17      109.44      128.52      5.49 o
   3   4  17       39.68       44.33      5.30 o
   4   4  17        0.79        1.87      2.09 o
   5   4  17      159.54      166.55     12.35 o
   6   4  17        8.16       24.47      8.14 o
  -9   5  17       33.16       27.64      7.31 o
  -8   5  17       73.31       70.64     12.93 o
  -7   5  17        5.52        1.82      2.92 o
  -6   5  17       22.16       25.25      3.73 o
  -5   5  17       19.65       32.97      4.88 o
  -4   5  17       37.74       42.49      3.91 o
  -3   5  17       90.40       79.37     10.54 o
  -2   5  17        8.16       14.16      5.40 o
  -1   5  17       39.93       49.39      5.09 o
   0   5  17        9.85        4.87      6.37 o
   1   5  17       20.29       28.82      7.71 o
   2   5  17       80.91       81.05      3.82 o
   3   5  17       31.65       19.76      5.35 o
   4   5  17       61.48       71.34      4.57 o
  -7   6  17        9.67       24.33      9.15 o
  -6   6  17        0.90       -4.21      4.86 o
  -5   6  17        6.21        8.86      5.83 o
  -4   6  17      133.79      151.51     10.51 o
  -3   6  17       42.44       43.86      5.15 o
  -2   6  17       23.51       45.27      3.63 o
  -1   6  17       10.15       17.77      8.71 o
   0   6  17       11.17       24.14     10.73 o
   1   6  17        1.73       10.54      2.54 o
   2   6  17       47.88       57.84      9.65 o
   3   6  17       47.38       58.91      9.49 o
  -4   7  17      132.66      128.32     16.06 o
  -3   7  17      120.24      166.86      8.70 o
  -2   7  17        2.07        4.38      5.73 o
  -1   7  17        0.05        2.50      2.91 o
   0   7  17        0.03        4.40      2.92 o
 -11   0  18       17.34       41.63      6.80 o
 -10   0  18       70.03       51.66     13.04 o
  -9   0  18       36.28       23.74      4.18 o
  -8   0  18       50.84       55.04      4.50 o
  -7   0  18       44.07       48.45      3.51 o
  -6   0  18      955.62     1005.53     84.10 o
  -5   0  18        8.66        7.51      1.12 o
  -4   0  18        8.05       16.36      2.74 o
  -3   0  18      307.14      311.77     12.94 o
  -2   0  18     2148.29     2292.50    212.04 o
  -1   0  18      231.69      209.87     15.46 o
   0   0  18       49.68       41.80      3.80 o
   1   0  18      404.76      363.60     10.00 o
   2   0  18      688.52      665.33     15.25 o
   3   0  18       45.68       37.26      2.56 o
   4   0  18       80.66       69.16      6.00 o
   5   0  18       78.10      106.18      8.64 o
   6   0  18       39.50       51.57      4.66 o
 -11   1  18       90.22       97.69     11.23 o
 -10   1  18        0.07       -2.55      3.56 o
  -9   1  18       11.35       15.47      5.25 o
  -8   1  18       48.61       50.75      6.42 o
  -7   1  18       59.92       69.46     10.08 o
  -6   1  18       28.93       33.30      2.86 o
  -5   1  18      633.99      622.37     14.67 o
  -4   1  18      165.33      162.40      3.30 o
  -3   1  18       35.23       23.44      2.79 o
  -2   1  18      503.76      509.16     14.77 o
  -1   1  18      116.31      113.65      3.75 o
   0   1  18      594.90      591.20     10.70 o
   1   1  18       39.46       47.40      6.49 o
   2   1  18       47.05       42.54      4.56 o
   3   1  18      257.74      250.22      9.72 o
   4   1  18      134.56      135.58      5.87 o
   5   1  18      153.49      172.55     14.88 o
   6   1  18       16.69       14.97      6.06 o
 -11   2  18        4.94       14.08      4.94 o
 -10   2  18       28.93       27.14     10.70 o
  -9   2  18        0.45        2.12      3.64 o
  -8   2  18      137.81      136.26      4.53 o
  -7   2  18       25.24       25.09      3.65 o
  -6   2  18      203.25      189.86      9.64 o
  -5   2  18      525.62      519.04     15.27 o
  -4   2  18        0.19        5.44      3.23 o
  -3   2  18      218.77      196.10      4.36 o
  -2   2  18        1.01        0.42      4.30 o
  -1   2  18        0.82        3.66      3.91 o
   0   2  18      636.49      639.89     16.35 o
   1   2  18       54.39       64.30      4.35 o
   2   2  18       66.65       74.60      6.27 o
   3   2  18        4.33       16.68     10.62 o
   4   2  18       36.17       32.28      2.49 o
   5   2  18       11.05        1.55      2.68 o
   6   2  18       15.72       13.33      3.43 o
 -10   3  18       44.21       43.70      9.44 o
  -9   3  18       92.89       96.04      6.83 o
  -8   3  18      118.98      127.23      7.04 o
  -7   3  18        0.06       -2.52      1.68 o
  -6   3  18       10.68       19.71      4.21 o
  -5   3  18       54.04       49.55      5.12 o
  -4   3  18        0.01        1.15      2.69 o
  -3   3  18       24.18       25.17      8.02 o
  -2   3  18       72.55       76.95      6.62 o
  -1   3  18       26.01       25.93      3.78 o
   0   3  18       61.56       43.47      3.09 o
   1   3  18       10.03       10.41      1.93 o
   2   3  18        0.13        9.63      4.06 o
   3   3  18        2.74       11.23      8.86 o
   4   3  18       47.19       69.76     18.34 o
   5   3  18      141.58      162.34      5.71 o
   6   3  18       38.84       41.63      6.48 o
  -9   4  18       11.75       26.67     10.61 o
  -8   4  18      109.82      106.15     17.23 o
  -7   4  18      120.23      130.03     18.21 o
  -6   4  18       27.73       37.88      4.46 o
  -5   4  18       70.56       79.33      6.09 o
  -4   4  18       17.78       23.06      6.17 o
  -3   4  18        0.60        1.30      2.47 o
  -2   4  18       55.89       73.11      8.48 o
  -1   4  18      165.87      168.60      8.33 o
   0   4  18       49.93       73.24      3.92 o
   1   4  18      108.19      130.29     10.48 o
   2   4  18        0.18        5.09      2.54 o
   3   4  18       21.30       22.82      7.70 o
   4   4  18       44.71       39.72      5.36 o
   5   4  18        2.18       -0.88      5.45 o
  -8   5  18       18.70       14.50      2.98 o
  -7   5  18       53.20       46.86      7.24 o
  -6   5  18       34.34       51.32      8.90 o
  -5   5  18       53.80       50.47      3.62 o
  -4   5  18      113.14      114.40      5.41 o
  -3   5  18       27.98       40.48      3.94 o
  -2   5  18      193.43      186.88     13.17 o
  -1   5  18       63.79       66.21      5.77 o
   0   5  18       14.57       25.89      6.54 o
   1   5  18       10.18       26.45      3.98 o
   2   5  18       96.49      123.64     18.42 o
   3   5  18        1.72       21.29      7.77 o
   4   5  18      110.51      151.91     17.67 o
  -6   6  18       16.39       32.30      3.14 o
  -5   6  18      125.13      142.45     10.90 o
  -4   6  18       23.40       22.09      4.47 o
  -3   6  18       63.50       60.95     12.37 o
  -2   6  18       54.86       61.77     10.62 o
  -1   6  18        3.75        5.13      3.47 o
   0   6  18        3.34        6.37      6.59 o
   1   6  18       21.83       40.59      6.59 o
   2   6  18       27.16       39.27      4.04 o
 -10   1  19        1.25        6.27      4.13 o
  -9   1  19        8.98       16.04      2.81 o
  -8   1  19       27.56       33.57      4.34 o
  -7   1  19      236.52      231.67      5.68 o
  -6   1  19       83.59       86.36      9.27 o
  -5   1  19       24.36       20.08      4.59 o
  -4   1  19        0.16       -0.03      3.23 o
  -3   1  19        1.13       -0.38      2.48 o
  -2   1  19        0.04        0.57      5.93 o
  -1   1  19      229.18      233.06     12.83 o
   0   1  19       16.38       30.14      7.33 o
   1   1  19       50.08       57.41      9.24 o
   2   1  19      204.49      184.54      4.58 o
   3   1  19       66.99       50.95     13.65 o
   4   1  19       74.84       58.54      8.15 o
   5   1  19       15.15       21.80      8.18 o
   6   1  19       88.66       85.74      6.00 o
 -10   2  19       87.45       90.84     13.29 o
  -9   2  19      102.60      105.86      6.33 o
  -8   2  19      187.01      196.25      8.13 o
  -7   2  19       15.34       14.17      3.55 o
  -6   2  19       59.27       42.70      3.39 o
  -5   2  19        5.05        3.25      6.35 o
  -4   2  19       67.58       74.93      3.32 o
  -3   2  19       49.98       50.44      4.00 o
  -2   2  19      103.92      118.18      3.83 o
  -1   2  19      829.95      885.41     14.00 o
   0   2  19       65.35       91.63     28.21 o
   1   2  19       13.44       21.09      3.84 o
   2   2  19       35.82       30.81      4.41 o
   3   2  19      367.65      368.22      8.11 o
   4   2  19        0.23        4.63      6.67 o
   5   2  19       51.08       42.70      4.65 o
 -10   3  19        3.41       32.80      6.96 o
  -9   3  19       28.72       34.98      3.77 o
  -8   3  19       55.94       63.28      3.60 o
  -7   3  19        2.90        1.72      2.21 o
  -6   3  19      209.29      224.02     15.88 o
  -5   3  19      207.98      214.61      9.83 o
  -4   3  19       17.81       12.86      2.95 o
  -3   3  19       24.48       22.47      3.50 o
  -2   3  19        1.87        5.64      3.75 o
  -1   3  19        0.77       10.38      3.81 o
   0   3  19      130.87      111.53      7.20 o
   1   3  19      274.22      256.47     15.14 o
   2   3  19      481.94      522.87     14.46 o
   3   3  19        5.47        8.40      4.80 o
   4   3  19        1.22        8.77     10.54 o
   5   3  19        7.32        7.03      9.54 o
  -9   4  19       24.16       40.97      5.25 o
  -8   4  19       94.29       91.53      8.99 o
  -7   4  19        8.44        8.33      3.75 o
  -6   4  19       12.58        8.89      3.06 o
  -5   4  19        0.17        5.17      2.14 o
  -4   4  19       29.35       17.47      7.22 o
  -3   4  19       12.82        8.58      2.17 o
  -2   4  19       32.47       31.45      6.03 o
  -1   4  19       20.02       20.26      5.32 o
   0   4  19       10.17        6.79      2.87 o
   1   4  19        0.04        6.37      6.19 o
   2   4  19      161.82      184.80      6.46 o
   3   4  19        5.46        4.54      2.99 o
   4   4  19       94.16       99.75     12.70 o
  -7   5  19       47.32       58.71      4.03 o
  -6   5  19        0.06        3.71      3.90 o
  -5   5  19        1.00        1.89      3.87 o
  -4   5  19        0.26        7.53      5.74 o
  -3   5  19        2.10        1.54      4.07 o
  -2   5  19        3.30        1.30      6.98 o
  -1   5  19        0.34        0.45      4.13 o
   0   5  19        1.60        5.20      2.55 o
   1   5  19       11.12       27.85      4.95 o
   2   5  19        4.59        0.79      4.12 o
   3   5  19       16.33       16.93      4.56 o
  -5   6  19        1.20       10.68      5.96 o
  -4   6  19      114.36      131.82     12.52 o
  -3   6  19        2.68       16.48      8.45 o
  -2   6  19        5.70        5.42     10.37 o
  -1   6  19       36.88       51.46      8.55 o
   0   6  19       46.73       66.46     23.69 o
 -10   0  20       12.56        8.35      5.12 o
  -9   0  20       45.83       26.01      4.01 o
  -8   0  20        0.39        0.88      6.33 o
  -7   0  20      143.50      128.74      7.55 o
  -6   0  20       32.57       29.74      4.28 o
  -5   0  20     1782.31     1823.49     43.43 o
  -4   0  20      198.27      155.13      6.80 o
  -3   0  20      121.98      125.51      5.70 o
  -2   0  20       18.43       11.43      3.44 o
  -1   0  20       92.42      115.64      5.89 o
   0   0  20        1.35        8.37      3.06 o
   1   0  20       53.20       61.82      6.04 o
   2   0  20      385.12      427.66     11.57 o
   3   0  20       41.44       41.36      8.74 o
   4   0  20      181.59      190.95     22.52 o
   5   0  20        0.08       -1.91      5.77 o
 -10   1  20       24.45       24.91      3.10 o
  -9   1  20       37.02       41.63      2.83 o
  -8   1  20       55.17       67.92      9.68 o
  -7   1  20       29.09       29.48      3.81 o
  -6   1  20       32.93       42.04      4.57 o
  -5   1  20        0.99        4.78      2.48 o
  -4   1  20        4.39        9.92      4.13 o
  -3   1  20      327.89      334.35      9.44 o
  -2   1  20      295.02      291.23     16.29 o
  -1   1  20      367.13      392.42     11.48 o
   0   1  20       21.94       33.53      8.25 o
   1   1  20       16.52       16.70      2.78 o
   2   1  20       18.46       19.43      2.71 o
   3   1  20       50.55       73.69      9.03 o
   4   1  20       72.58      108.99     11.44 o
   5   1  20       11.52       15.01     15.67 o
 -10   2  20        1.38        2.08      8.37 o
  -9   2  20        1.01        5.56      7.08 o
  -8   2  20      179.29      155.91     11.33 o
  -7   2  20       64.17       67.09      4.05 o
  -6   2  20        2.10       -0.79      4.48 o
  -5   2  20       19.56       29.85      6.03 o
  -4   2  20        3.78        1.27      6.20 o
  -3   2  20        1.29        1.77      8.88 o
  -2   2  20       45.35       37.19      9.18 o
  -1   2  20       10.99       17.50      4.00 o
   0   2  20      999.60      939.41     22.04 o
   1   2  20        0.02       30.49     33.13 o
   2   2  20        0.08       -0.86      3.29 o
   3   2  20        0.15        2.51      3.36 o
   4   2  20      183.71      174.05     19.67 o
  -9   3  20       39.75       43.72      5.67 o
  -8   3  20       21.44       16.98      3.42 o
  -7   3  20        3.64        7.51      2.32 o
  -6   3  20       33.92       49.57      3.45 o
  -5   3  20        0.50        6.63      2.85 o
  -4   3  20        1.29        5.20      4.47 o
  -3   3  20        1.47        1.24      2.31 o
  -2   3  20       84.51       86.36      6.25 o
  -1   3  20       28.65       27.88      2.96 o
   0   3  20      190.28      197.16     11.08 o
   1   3  20       16.85       20.45      3.15 o
   2   3  20        0.54        4.38     10.59 o
   3   3  20       15.38       17.73      3.27 o
   4   3  20        2.29        2.80     12.06 o
  -8   4  20        0.92        8.67      3.15 o
  -7   4  20       18.63       33.43     16.60 o
  -6   4  20        6.76       17.41      3.12 o
  -5   4  20       26.33       36.80      4.40 o
  -4   4  20      144.96      152.20     12.01 o
  -3   4  20      186.39      195.54      9.54 o
  -2   4  20       75.14       90.03      5.97 o
  -1   4  20       13.74       18.47      7.57 o
   0   4  20       61.49       61.87     12.19 o
   1   4  20      124.23      158.10      8.06 o
   2   4  20       11.00        4.31      2.87 o
   3   4  20       18.79       27.19      4.25 o
  -6   5  20        3.95        8.68      6.06 o
  -5   5  20       77.29       90.68     13.92 o
  -4   5  20       45.56       47.49      9.25 o
  -3   5  20        0.92       17.70      3.82 o
  -2   5  20       63.38       97.40      8.92 o
  -1   5  20       51.40       72.70     12.04 o
   0   5  20      139.34      177.04      9.41 o
   1   5  20       49.75       29.92      3.57 o
  -9   1  21       20.19       12.36      4.19 o
  -8   1  21      303.57      328.36     11.27 o
  -7   1  21      146.43      150.81      6.74 o
  -6   1  21       96.81       93.56      7.97 o
  -5   1  21        5.13        8.51      4.31 o
  -4   1  21      266.90      283.55     20.18 o
  -3   1  21       95.27      101.59     16.82 o
  -2   1  21       62.28       61.23      3.22 o
  -1   1  21       45.32       55.45     15.26 o
   0   1  21       68.08       62.11      3.33 o
   1   1  21        0.55       -0.87      3.06 o
   2   1  21       23.81       23.93     13.02 o
   3   1  21       74.28       78.80      6.05 o
   4   1  21       17.53       15.28     21.58 o
  -9   2  21       86.14      103.56      6.24 o
  -8   2  21       86.96      101.07     11.77 o
  -7   2  21       56.04       47.24      6.32 o
  -6   2  21       53.50       68.20      7.54 o
  -5   2  21       32.77       39.02      5.48 o
  -4   2  21        1.75       -3.20      2.69 o
  -3   2  21        2.03        4.54      7.79 o
  -2   2  21      104.47      109.81      4.48 o
  -1   2  21      112.19      151.97     16.30 o
   0   2  21       11.75       40.68     17.05 o
   1   2  21      262.46      233.66     11.66 o
   2   2  21       79.24       80.56      5.03 o
   3   2  21       34.01       44.48      5.13 o
   4   2  21        1.90        5.37      5.52 o
  -8   3  21        1.87        3.02      8.21 o
  -7   3  21        1.25        3.99      2.54 o
  -6   3  21        1.24        4.81      3.48 o
  -5   3  21       84.84       94.04     11.64 o
  -4   3  21      130.89      147.56     12.10 o
  -3   3  21       29.36       32.65      9.29 o
  -2   3  21       92.53      108.58      9.61 o
  -1   3  21       10.21       27.23      3.28 o
   0   3  21        9.01        7.56      5.83 o
   1   3  21       15.33       33.09     12.03 o
   2   3  21      206.32      209.29     21.96 o
   3   3  21       44.25       31.37      3.32 o
  -7   4  21       31.80       25.00      4.47 o
  -6   4  21       36.67       22.20      6.06 o
  -5   4  21        0.10        3.79      8.98 o
  -4   4  21        0.83        2.49      7.06 o
  -3   4  21       43.05       39.15      4.66 o
  -2   4  21       27.70       34.97      6.21 o
  -1   4  21       10.24       11.03      3.85 o
   0   4  21       13.84       17.46      3.59 o
   1   4  21      102.97      101.89     13.30 o
   2   4  21       21.80       37.79      5.35 o
  -5   5  21        9.69        8.25      3.09 o
  -4   5  21       94.79       93.33      9.45 o
  -3   5  21       13.20       12.84      5.01 o
  -2   5  21        1.13        8.14      6.61 o
  -1   5  21        2.41        5.08      3.03 o
   0   5  21        0.03        2.46      5.79 o
  -9   0  22       71.94       75.35      8.83 o
  -8   0  22       48.03       47.37      7.26 o
  -7   0  22        0.77       -4.63      3.10 o
  -6   0  22        0.04        9.17      5.31 o
  -5   0  22        3.17        0.00      3.82 o
  -4   0  22       12.67        6.88      4.21 o
  -3   0  22      300.33      258.93      9.44 o
  -2   0  22      210.45      212.74      8.56 o
  -1   0  22       97.04       94.81      7.23 o
   0   0  22        2.96       -3.44      3.06 o
   1   0  22        2.38        1.15      3.06 o
   2   0  22       39.01       41.44      5.49 o
   3   0  22       85.09       40.64      9.98 o
  -8   1  22       92.06       98.52      7.86 o
  -7   1  22       96.77       82.93      6.09 o
  -6   1  22        2.08        6.24      5.26 o
  -5   1  22      124.35      124.48     13.49 o
  -4   1  22        3.56        2.42      2.56 o
  -3   1  22        3.88       10.31      9.18 o
  -2   1  22       29.51       27.29      7.18 o
  -1   1  22      179.90      179.63      8.12 o
   0   1  22        8.34        9.83      4.51 o
   1   1  22      291.63      307.18     32.59 o
   2   1  22        8.41       34.23      5.80 o
   3   1  22       22.75       36.28      6.61 o
  -8   2  22       59.14       48.43     17.38 o
  -7   2  22      178.94      201.18      7.24 o
  -6   2  22        1.15        2.30      5.21 o
  -5   2  22        0.05        6.26     12.02 o
  -4   2  22        2.48        2.56      3.12 o
  -3   2  22       13.37       13.37      5.41 o
  -2   2  22      100.92       93.08     15.73 o
  -1   2  22        3.54       14.47      4.58 o
   0   2  22      103.27      113.83      8.12 o
   1   2  22        8.78       26.78      3.73 o
   2   2  22       45.53       66.10     17.27 o
  -7   3  22       89.36      109.96     16.86 o
  -6   3  22        6.52        1.01      4.62 o
  -5   3  22        2.85        1.80      5.66 o
  -4   3  22        3.60       17.15      9.11 o
  -3   3  22      178.99      186.46     17.47 o
  -2   3  22        6.04       12.31      3.87 o
  -1   3  22        6.38        6.99      4.99 o
   0   3  22       14.60       29.14      7.28 o
   1   3  22      137.86      132.71     18.15 o
   2   3  22        1.31       12.68      8.73 o
  -6   4  22        0.10       11.53     11.63 o
  -5   4  22       10.13       18.52     14.20 o
  -4   4  22        7.81       14.63      5.17 o
  -3   4  22       98.00       97.66     15.66 o
  -2   4  22      189.20      232.80     16.46 o
  -1   4  22       43.40       39.86      6.72 o
   0   4  22      120.19       99.43      5.28 o
  -7   1  23      141.42      129.43      6.71 o
  -6   1  23       73.47       59.24      7.64 o
  -5   1  23      121.24      125.39     10.90 o
  -4   1  23       21.24       31.39     11.70 o
  -3   1  23      132.95      121.45     13.45 o
  -2   1  23        3.99        6.57      7.67 o
  -1   1  23        0.92        7.42      3.56 o
   0   1  23       58.45       57.15      4.99 o
   1   1  23       57.21       78.68      5.56 o
   2   1  23        0.00        3.94      5.18 o
  -7   2  23       78.80       86.90     16.31 o
  -6   2  23       99.23      106.01     21.08 o
  -5   2  23       45.52       68.03     13.09 o
  -4   2  23      130.78      119.93     11.60 o
  -3   2  23       34.17       26.66      6.58 o
  -2   2  23       12.21       24.32     11.49 o
  -1   2  23        0.63       -3.98      2.65 o
   0   2  23        4.62       19.46      5.66 o
   1   2  23       86.09      135.77      8.01 o
  -6   3  23       24.29       25.54      8.01 o
  -5   3  23        0.00       -5.64      3.76 o
  -4   3  23        0.35        1.54      3.59 o
  -3   3  23        0.09        9.00      3.10 o
  -2   3  23      420.19      459.78     19.31 o
  -1   3  23       74.17       87.79      4.96 o
   0   3  23       11.93       11.26      5.90 o
  -6   0  24       35.57        4.63      4.21 o
  -5   0  24      206.39      237.98     10.86 o
  -4   0  24       22.63       15.60      4.63 o
  -3   0  24       15.62       13.80      4.21 o
  -2   0  24        7.71       31.69      5.05 o
  -1   0  24       62.43       58.45      8.07 o
   0   0  24       21.02       36.28      4.93 o
  -6   1  24        5.30        7.93      7.63 o
  -5   1  24       16.11       10.00     13.04 o
  -4   1  24        4.80        0.34     13.02 o
  -3   1  24        5.87        9.83      6.86 o
  -2   1  24      122.40      111.73     17.72 o
  -1   1  24       22.40       34.69      4.40 o
   0   1  24        0.49        0.02      3.82 o
  -5   2  24       34.68       38.45      7.99 o
  -4   2  24        9.00        8.81      5.87 o
  -3   2  24        8.39       14.05      3.82 o
  -2   2  24       73.57       79.33      5.22 o
  -1   2  24        1.12        5.73     11.18 o
 
